# Supplementary material for: 5,17-Dibromo-26,28-dihy­droxy-25,27-diprop­oxy-2,8,14,20-tetra­thia­calix[4]arene
Source: Acta Crystallogr Sect E Struct Rep Online. 2011 Apr 13;67(Pt 5):o1110–1. doi: 10.1107/S1600536811013043 (PMC3089239; doi:10.1107/S1600536811013043)
Supplement: Supplementary file 1 [file e-67-o1110-sup1.cif]

##############################################################################
#                                                                            #
# This CIF contains the data in a paper accepted for publication in          #
# Acta Crystallographica Section E. It conforms to the requirements of       #
# Notes for Authors for Acta Crystallographica Section E, and has been       #
# peer reviewed under the auspices of the IUCr Commission on Journals.       #
#                                                                            #
# Full details of the Crystallographic Information File format               #
# are given in the paper "The Crystallographic Information File (CIF):       #
# a New Standard Archive File for Crystallography" by S. R. Hall, F. H.      #
# Allen and I. D. Brown [Acta Cryst. (1991), A47, 655-685].                  #
#                                                                            #
# The current version of the core CIF dictionary is obtainable from          #
# ftp://ftp.iucr.org/pub/cif_core.dic.                                       #
#                                                                            #
# Software is freely available for graphical display of the structure(s)     #
# in this CIF. For information consult the CIF software page                 #
# http://www.iucr.org/resources/cif/software.                                #
#                                                                            #
# This file may be used for bona fide research purposes within the           #
# scientific community so long as proper attribution is given to the journal # 
# article from which it was obtained.                                        #
#                                                                            #
##############################################################################
data_I
_audit_creation_method     SHELXL-97
_chemical_name_systematic
;
5,17-Dibromo-26,28-dihydroxy-25,27-dipropoxy-2,8,14,20-tetrathiacalix[4]arene
;
_chemical_name_common     ?
_chemical_formula_moiety     'C30 H26 Br2 O4 S4'
_chemical_formula_sum     'C30 H26 Br2 O4 S4'
_chemical_formula_iupac     'C30 H26 Br2 O4 S4'
_chemical_formula_weight     738.57
_chemical_melting_point     ?
_symmetry_cell_setting     triclinic
_symmetry_space_group_name_H-M     'P -1'
_symmetry_space_group_name_Hall     '-P 1'
loop_
    _symmetry_equiv_pos_as_xyz
    'x, y, z'
    '-x, -y, -z'
_cell_length_a     9.3788(16)
_cell_length_b     11.712(2)
_cell_length_c     14.768(3)
_cell_angle_alpha     97.904(2)
_cell_angle_beta     95.6140(10)
_cell_angle_gamma     107.738(2)
_cell_volume     1513.5(4)
_cell_formula_units_Z     2
_cell_measurement_reflns_used     2882
_cell_measurement_theta_min     2.448
_cell_measurement_theta_max     26.688
_cell_measurement_temperature     298(2)
_exptl_crystal_description     block
_exptl_crystal_colour     colourless
_exptl_crystal_size_max     0.29
_exptl_crystal_size_mid     0.21
_exptl_crystal_size_min     0.20
_exptl_crystal_density_diffrn     1.621
_exptl_crystal_density_meas     ?
_exptl_crystal_density_method     'not measured'
_exptl_crystal_F_000     744
_exptl_absorpt_coefficient_mu     2.989
_exptl_absorpt_correction_type     multi-scan
_exptl_absorpt_process_details     '(SADABS; Bruker, 1999)'
_exptl_absorpt_correction_T_min     0.4777
_exptl_absorpt_correction_T_max     0.5863
_exptl_special_details
;
;
_diffrn_ambient_temperature     298(2)
_diffrn_radiation_type     MoK\a
_diffrn_radiation_wavelength     0.71073
_diffrn_radiation_source     'fine-focus sealed tube'
_diffrn_radiation_monochromator     graphite
_diffrn_measurement_device_type     'Bruker SMART CCD area-detector'
_diffrn_measurement_method     'phi and omega scans'
_diffrn_detector_area_resol_mean     ?
_diffrn_reflns_number     7993
_diffrn_reflns_av_R_equivalents     0.0170
_diffrn_reflns_av_sigmaI/netI     0.0422
_diffrn_reflns_theta_min     1.85
_diffrn_reflns_theta_max     25.50
_diffrn_reflns_theta_full     25.50
_diffrn_measured_fraction_theta_max     0.978
_diffrn_measured_fraction_theta_full     0.978
_diffrn_reflns_limit_h_min     -10
_diffrn_reflns_limit_h_max     11
_diffrn_reflns_limit_k_min     -12
_diffrn_reflns_limit_k_max     14
_diffrn_reflns_limit_l_min     -17
_diffrn_reflns_limit_l_max     17
_diffrn_standards_number     ?
_diffrn_standards_interval_count     ?
_diffrn_standards_interval_time     ?
_diffrn_standards_decay_%     ?
_refine_special_details
;
Refinement of <i>F</i>^2^ against ALL reflections. The weighted <i>R</i>-factor
<i>wR</i> and goodness of fit <i>S</i> are based on <i>F</i>^2^, conventional
<i>R</i>-factors <i>R</i> are based on <i>F</i>, with <i>F</i> set to zero for
negative <i>F</i>^2^. The threshold expression of <i>F</i>^2^ >
\s(<i>F</i>^2^) is used only for calculating <i>R</i>-factors(gt) <i>etc</i>.
and is not relevant to the choice of reflections for refinement.
<i>R</i>-factors based on <i>F</i>^2^ are statistically about twice as large
as those based on <i>F</i>, and <i>R</i>- factors based on ALL data will be
even larger.
;
_reflns_number_total     5513
_reflns_number_gt     4162
_reflns_threshold_expression     >2sigma(I)
_refine_ls_structure_factor_coef     Fsqd
_refine_ls_matrix_type     full
_refine_ls_R_factor_all     0.0582
_refine_ls_R_factor_gt     0.0405
_refine_ls_wR_factor_gt     0.1000
_refine_ls_wR_factor_ref     0.1076
_refine_ls_goodness_of_fit_ref     1.051
_refine_ls_restrained_S_all     1.051
_refine_ls_number_reflns     5513
_refine_ls_number_parameters     365
_refine_ls_number_restraints     0
_refine_ls_hydrogen_treatment     constr
_refine_ls_weighting_scheme     calc
_refine_ls_weighting_details
         'calc w=1/[\s^2^(Fo^2^)+(0.0511P)^2^+0.5589P] where P=(Fo^2^+2Fc^2^)/3'
_atom_sites_solution_hydrogens     geom
_atom_sites_solution_primary     direct
_atom_sites_solution_secondary     difmap
_refine_ls_shift/su_max     0.001
_refine_ls_shift/su_mean     0.000
_refine_diff_density_max     0.744
_refine_diff_density_min     -0.539
_refine_ls_extinction_method     none
_refine_ls_extinction_coef     ?
loop_
    _atom_type_symbol
    _atom_type_description
    _atom_type_scat_dispersion_real
    _atom_type_scat_dispersion_imag
    _atom_type_scat_source
    'C' 'C' 0.0033 0.0016
                         'International Tables Vol C Tables 4.2.6.8 and 6.1.1.4'
    'H' 'H' 0.0000 0.0000
                         'International Tables Vol C Tables 4.2.6.8 and 6.1.1.4'
    'O' 'O' 0.0106 0.0060
                         'International Tables Vol C Tables 4.2.6.8 and 6.1.1.4'
    'S' 'S' 0.1246 0.1234
                         'International Tables Vol C Tables 4.2.6.8 and 6.1.1.4'
    'Br' 'Br' -0.2901 2.4595
                         'International Tables Vol C Tables 4.2.6.8 and 6.1.1.4'
_computing_data_collection     'SMART (Bruker, 1999)'
_computing_cell_refinement     'SAINT (Bruker, 1999)'
_computing_data_reduction     'SAINT (Bruker, 1999)'
_computing_structure_solution     'SHELXS97 (Sheldrick, 2008)'
_computing_structure_refinement     'SHELXL97 (Sheldrick, 2008)'
_computing_molecular_graphics     'SHELXTL (Sheldrick, 2008)'
_computing_publication_material     'SHELXTL (Sheldrick, 2008)'
loop_
    _atom_site_type_symbol
    _atom_site_label
    _atom_site_fract_x
    _atom_site_fract_y
    _atom_site_fract_z
    _atom_site_U_iso_or_equiv
    _atom_site_adp_type
    _atom_site_calc_flag
    _atom_site_refinement_flags
    _atom_site_occupancy
    _atom_site_symmetry_multiplicity
    _atom_site_disorder_assembly
    _atom_site_disorder_group
    Br Br1 0.51306(5) 0.32748(4) 1.28607(3) 0.06261(15) Uani d . 1 1 . .
    Br Br2 -0.19390(6) -0.37147(4) 0.49367(3) 0.07472(17) Uani d . 1 1 . .
    C C1 -0.1371(4) 0.0988(3) 0.7904(2) 0.0413(8) Uani d . 1 1 . .
    C C2 -0.2029(4) 0.0044(3) 0.8354(3) 0.0525(9) Uani d . 1 1 . .
    H H2 -0.2691 -0.0686 0.8016 0.063 Uiso calc R 1 1 . .
    C C3 -0.1711(5) 0.0178(4) 0.9301(3) 0.0570(10) Uani d . 1 1 . .
    H H3 -0.2138 -0.0469 0.9596 0.068 Uiso calc R 1 1 . .
    C C4 -0.0766(4) 0.1264(4) 0.9810(3) 0.0526(10) Uani d . 1 1 . .
    H H4 -0.0574 0.1352 1.0450 0.063 Uiso calc R 1 1 . .
    C C5 -0.0097(4) 0.2227(3) 0.9378(2) 0.0434(8) Uani d . 1 1 . .
    C C6 -0.0376(4) 0.2078(3) 0.8419(2) 0.0387(8) Uani d . 1 1 . .
    C C7 0.2766(4) 0.3469(3) 1.0398(2) 0.0414(8) Uani d . 1 1 . .
    C C8 0.3184(4) 0.3436(3) 1.1317(2) 0.0451(9) Uani d . 1 1 . .
    H H8 0.2522 0.3474 1.1741 0.054 Uiso calc R 1 1 . .
    C C9 0.4581(4) 0.3349(3) 1.1600(2) 0.0440(8) Uani d . 1 1 . .
    C C10 0.5564(4) 0.3273(3) 1.0981(2) 0.0449(8) Uani d . 1 1 . .
    H H10 0.6499 0.3201 1.1181 0.054 Uiso calc R 1 1 . .
    C C11 0.5164(4) 0.3305(3) 1.0062(2) 0.0412(8) Uani d . 1 1 . .
    C C12 0.3760(4) 0.3422(3) 0.9761(2) 0.0408(8) Uani d . 1 1 . .
    C C13 0.5253(4) 0.1679(3) 0.8624(2) 0.0367(7) Uani d . 1 1 . .
    C C14 0.4575(4) 0.0772(3) 0.9097(2) 0.0439(8) Uani d . 1 1 . .
    H H14 0.4753 0.0914 0.9739 0.053 Uiso calc R 1 1 . .
    C C15 0.3638(4) -0.0341(3) 0.8626(3) 0.0505(9) Uani d . 1 1 . .
    H H15 0.3194 -0.0953 0.8948 0.061 Uiso calc R 1 1 . .
    C C16 0.3362(4) -0.0543(3) 0.7679(2) 0.0453(8) Uani d . 1 1 . .
    H H16 0.2729 -0.1297 0.7361 0.054 Uiso calc R 1 1 . .
    C C17 0.4008(4) 0.0357(3) 0.7190(2) 0.0357(7) Uani d . 1 1 . .
    C C18 0.5011(4) 0.1471(3) 0.7661(2) 0.0344(7) Uani d . 1 1 . .
    C C19 0.1502(4) -0.0465(3) 0.5925(2) 0.0387(8) Uani d . 1 1 . .
    C C20 0.0703(4) -0.1655(3) 0.5527(2) 0.0443(8) Uani d . 1 1 . .
    H H20 0.1209 -0.2168 0.5282 0.053 Uiso calc R 1 1 . .
    C C21 -0.0847(4) -0.2084(3) 0.5492(2) 0.0467(9) Uani d . 1 1 . .
    C C22 -0.1623(4) -0.1353(3) 0.5865(2) 0.0465(9) Uani d . 1 1 . .
    H H22 -0.2667 -0.1656 0.5841 0.056 Uiso calc R 1 1 . .
    C C23 -0.0828(4) -0.0161(3) 0.6278(2) 0.0399(8) Uani d . 1 1 . .
    C C24 0.0744(4) 0.0297(3) 0.6307(2) 0.0401(8) Uani d . 1 1 . .
    C C25 -0.0263(4) 0.3907(3) 0.7817(3) 0.0548(10) Uani d . 1 1 . .
    H H25A -0.1217 0.3545 0.7407 0.066 Uiso calc R 1 1 . .
    H H25B -0.0457 0.4288 0.8398 0.066 Uiso calc R 1 1 . .
    C C26 0.0777(6) 0.4811(4) 0.7405(4) 0.0778(14) Uani d . 1 1 . .
    H H26A 0.0879 0.4421 0.6803 0.093 Uiso calc R 1 1 . .
    H H26B 0.1763 0.5068 0.7784 0.093 Uiso calc R 1 1 . .
    C C27 0.0364(6) 0.5914(4) 0.7288(4) 0.0860(16) Uani d . 1 1 . .
    H H27A -0.0710 0.5689 0.7107 0.129 Uiso calc R 1 1 . .
    H H27B 0.0877 0.6287 0.6819 0.129 Uiso calc R 1 1 . .
    H H27C 0.0658 0.6480 0.7861 0.129 Uiso calc R 1 1 . .
    C C28 0.5073(4) 0.3165(3) 0.6889(3) 0.0496(9) Uani d . 1 1 . .
    H H28A 0.4971 0.3710 0.7417 0.059 Uiso calc R 1 1 . .
    H H28B 0.4071 0.2716 0.6553 0.059 Uiso calc R 1 1 . .
    C C29 0.6031(4) 0.3874(3) 0.6276(3) 0.0506(9) Uani d . 1 1 . .
    H H29A 0.7014 0.4335 0.6632 0.061 Uiso calc R 1 1 . .
    H H29B 0.5568 0.4453 0.6080 0.061 Uiso calc R 1 1 . .
    C C30 0.6257(6) 0.3113(4) 0.5436(3) 0.0728(13) Uani d . 1 1 . .
    H H30A 0.6726 0.2542 0.5621 0.109 Uiso calc R 1 1 . .
    H H30B 0.6895 0.3629 0.5083 0.109 Uiso calc R 1 1 . .
    H H30C 0.5295 0.2679 0.5063 0.109 Uiso calc R 1 1 . .
    O O1 0.5815(3) 0.2325(2) 0.71942(15) 0.0412(5) Uani d . 1 1 . .
    O O2 0.3429(3) 0.3459(2) 0.88626(15) 0.0491(6) Uani d . 1 1 . .
    H H2A 0.2598 0.3551 0.8768 0.074 Uiso calc R 1 1 . .
    O O3 0.0416(2) 0.2975(2) 0.79765(16) 0.0423(5) Uani d . 1 1 . .
    O O4 0.1557(3) 0.1454(2) 0.66895(17) 0.0474(6) Uani d . 1 1 . .
    H H4A 0.0986 0.1822 0.6857 0.071 Uiso calc R 1 1 . .
    S S4 0.64004(10) 0.31392(8) 0.92504(6) 0.0459(2) Uani d . 1 1 . .
    S S3 0.35097(10) 0.00864(8) 0.59664(6) 0.0453(2) Uani d . 1 1 . .
    S S2 -0.18282(10) 0.08270(9) 0.66809(6) 0.0486(2) Uani d . 1 1 . .
    S S1 0.10033(11) 0.36788(9) 1.00496(7) 0.0512(2) Uani d . 1 1 . .
loop_
    _atom_site_aniso_label
    _atom_site_aniso_U_11
    _atom_site_aniso_U_22
    _atom_site_aniso_U_33
    _atom_site_aniso_U_12
    _atom_site_aniso_U_13
    _atom_site_aniso_U_23
    Br1 0.0684(3) 0.0745(3) 0.0419(2) 0.0225(2) 0.00312(19) 0.00470(19)
    Br2 0.0791(3) 0.0426(2) 0.0834(3) 0.0006(2) 0.0035(3) -0.0026(2)
    C1 0.0335(18) 0.048(2) 0.0477(19) 0.0186(16) 0.0124(15) 0.0088(16)
    C2 0.045(2) 0.047(2) 0.068(3) 0.0160(18) 0.0165(19) 0.0109(19)
    C3 0.057(3) 0.059(3) 0.068(3) 0.024(2) 0.024(2) 0.030(2)
    C4 0.053(2) 0.068(3) 0.049(2) 0.030(2) 0.0175(19) 0.019(2)
    C5 0.0358(19) 0.052(2) 0.049(2) 0.0241(17) 0.0109(16) 0.0067(17)
    C6 0.0328(18) 0.0460(19) 0.0454(19) 0.0214(16) 0.0119(15) 0.0108(16)
    C7 0.0396(19) 0.0395(19) 0.045(2) 0.0158(16) 0.0072(16) -0.0006(15)
    C8 0.048(2) 0.045(2) 0.0416(19) 0.0154(17) 0.0140(17) 0.0007(15)
    C9 0.048(2) 0.0415(19) 0.0390(18) 0.0144(17) 0.0035(16) -0.0005(15)
    C10 0.042(2) 0.044(2) 0.046(2) 0.0143(17) 0.0018(16) -0.0012(16)
    C11 0.0351(19) 0.0409(19) 0.0448(19) 0.0112(15) 0.0085(15) -0.0008(15)
    C12 0.042(2) 0.0375(18) 0.0420(19) 0.0143(15) 0.0063(16) 0.0016(15)
    C13 0.0290(17) 0.0390(18) 0.0446(19) 0.0153(14) 0.0079(14) 0.0042(15)
    C14 0.048(2) 0.049(2) 0.0393(18) 0.0201(18) 0.0081(16) 0.0118(16)
    C15 0.061(3) 0.041(2) 0.054(2) 0.0167(19) 0.0138(19) 0.0193(17)
    C16 0.047(2) 0.0356(18) 0.053(2) 0.0128(16) 0.0079(17) 0.0065(16)
    C17 0.0349(18) 0.0389(18) 0.0384(17) 0.0178(15) 0.0094(14) 0.0076(14)
    C18 0.0294(17) 0.0378(17) 0.0409(18) 0.0155(14) 0.0107(14) 0.0088(14)
    C19 0.0409(19) 0.0436(19) 0.0302(16) 0.0117(16) 0.0070(14) 0.0051(14)
    C20 0.054(2) 0.046(2) 0.0348(18) 0.0190(18) 0.0084(16) 0.0064(15)
    C21 0.053(2) 0.0346(18) 0.0427(19) 0.0037(17) -0.0003(17) 0.0039(15)
    C22 0.040(2) 0.047(2) 0.047(2) 0.0054(17) 0.0043(16) 0.0118(17)
    C23 0.0362(19) 0.046(2) 0.0383(18) 0.0118(16) 0.0075(15) 0.0103(15)
    C24 0.040(2) 0.0428(19) 0.0366(17) 0.0113(16) 0.0056(15) 0.0076(15)
    C25 0.041(2) 0.054(2) 0.076(3) 0.0204(18) 0.0100(19) 0.023(2)
    C26 0.071(3) 0.060(3) 0.111(4) 0.017(2) 0.034(3) 0.037(3)
    C27 0.065(3) 0.067(3) 0.125(4) 0.008(2) 0.005(3) 0.049(3)
    C28 0.047(2) 0.048(2) 0.064(2) 0.0217(18) 0.0218(19) 0.0181(18)
    C29 0.048(2) 0.045(2) 0.062(2) 0.0138(17) 0.0131(18) 0.0164(18)
    C30 0.093(4) 0.072(3) 0.064(3) 0.027(3) 0.038(3) 0.028(2)
    O1 0.0362(13) 0.0439(13) 0.0472(13) 0.0125(11) 0.0154(11) 0.0156(11)
    O2 0.0443(15) 0.0672(17) 0.0424(14) 0.0265(13) 0.0083(11) 0.0109(12)
    O3 0.0342(13) 0.0456(13) 0.0503(14) 0.0144(11) 0.0116(11) 0.0113(11)
    O4 0.0373(13) 0.0400(13) 0.0595(15) 0.0085(11) 0.0113(12) -0.0035(11)
    S4 0.0334(5) 0.0504(5) 0.0491(5) 0.0100(4) 0.0085(4) -0.0014(4)
    S3 0.0415(5) 0.0544(5) 0.0383(5) 0.0137(4) 0.0129(4) 0.0011(4)
    S2 0.0390(5) 0.0596(6) 0.0484(5) 0.0207(4) 0.0022(4) 0.0051(4)
    S1 0.0480(6) 0.0588(6) 0.0516(5) 0.0303(5) 0.0067(4) -0.0043(4)
_geom_special_details
;
All e.s.d.'s (except the e.s.d. in the dihedral angle between two l.s. planes)
are estimated using the full covariance matrix. The cell e.s.d.'s are taken
into account individually in the estimation of e.s.d.'s in distances, angles
and torsion angles; correlations between e.s.d.'s in cell parameters are only
used when they are defined by crystal symmetry. An approximate (isotropic)
treatment of cell e.s.d.'s is used for estimating e.s.d.'s involving l.s.
planes.
;
loop_
    _geom_bond_atom_site_label_1
    _geom_bond_atom_site_label_2
    _geom_bond_site_symmetry_2
    _geom_bond_distance
    _geom_bond_publ_flag
    Br1 C9 . 1.904(3) ?
    Br2 C21 . 1.893(3) ?
    C1 C2 . 1.382(5) ?
    C1 C6 . 1.395(5) ?
    C1 S2 . 1.786(4) ?
    C2 C3 . 1.377(6) ?
    C2 H2 . 0.9300 ?
    C3 C4 . 1.374(6) ?
    C3 H3 . 0.9300 ?
    C4 C5 . 1.386(5) ?
    C4 H4 . 0.9300 ?
    C5 C6 . 1.392(5) ?
    C5 S1 . 1.790(4) ?
    C6 O3 . 1.375(4) ?
    C7 C8 . 1.383(5) ?
    C7 C12 . 1.395(5) ?
    C7 S1 . 1.782(4) ?
    C8 C9 . 1.374(5) ?
    C8 H8 . 0.9300 ?
    C9 C10 . 1.373(5) ?
    C10 C11 . 1.381(5) ?
    C10 H10 . 0.9300 ?
    C11 C12 . 1.401(5) ?
    C11 S4 . 1.779(3) ?
    C12 O2 . 1.343(4) ?
    C13 C14 . 1.378(5) ?
    C13 C18 . 1.394(4) ?
    C13 S4 . 1.785(3) ?
    C14 C15 . 1.373(5) ?
    C14 H14 . 0.9300 ?
    C15 C16 . 1.372(5) ?
    C15 H15 . 0.9300 ?
    C16 C17 . 1.379(5) ?
    C16 H16 . 0.9300 ?
    C17 C18 . 1.395(4) ?
    C17 S3 . 1.781(3) ?
    C18 O1 . 1.369(4) ?
    C19 C20 . 1.379(5) ?
    C19 C24 . 1.396(5) ?
    C19 S3 . 1.787(3) ?
    C20 C21 . 1.379(5) ?
    C20 H20 . 0.9300 ?
    C21 C22 . 1.376(5) ?
    C22 C23 . 1.386(5) ?
    C22 H22 . 0.9300 ?
    C23 C24 . 1.400(5) ?
    C23 S2 . 1.776(3) ?
    C24 O4 . 1.346(4) ?
    C25 C26 . 1.451(5) ?
    C25 O3 . 1.456(4) ?
    C25 H25A . 0.9700 ?
    C25 H25B . 0.9700 ?
    C26 C27 . 1.485(6) ?
    C26 H26A . 0.9700 ?
    C26 H26B . 0.9700 ?
    C27 H27A . 0.9600 ?
    C27 H27B . 0.9600 ?
    C27 H27C . 0.9600 ?
    C28 O1 . 1.461(4) ?
    C28 C29 . 1.492(5) ?
    C28 H28A . 0.9700 ?
    C28 H28B . 0.9700 ?
    C29 C30 . 1.498(5) ?
    C29 H29A . 0.9700 ?
    C29 H29B . 0.9700 ?
    C30 H30A . 0.9600 ?
    C30 H30B . 0.9600 ?
    C30 H30C . 0.9600 ?
    O2 H2A . 0.8200 ?
    O4 H4A . 0.8200 ?
loop_
    _geom_angle_atom_site_label_1
    _geom_angle_atom_site_label_2
    _geom_angle_atom_site_label_3
    _geom_angle_site_symmetry_1
    _geom_angle_site_symmetry_3
    _geom_angle
    _geom_angle_publ_flag
    C2 C1 C6 . . 119.3(3) ?
    C2 C1 S2 . . 120.3(3) ?
    C6 C1 S2 . . 120.4(3) ?
    C3 C2 C1 . . 120.5(4) ?
    C3 C2 H2 . . 119.8 ?
    C1 C2 H2 . . 119.8 ?
    C4 C3 C2 . . 120.2(4) ?
    C4 C3 H3 . . 119.9 ?
    C2 C3 H3 . . 119.9 ?
    C3 C4 C5 . . 120.6(4) ?
    C3 C4 H4 . . 119.7 ?
    C5 C4 H4 . . 119.7 ?
    C4 C5 C6 . . 119.2(3) ?
    C4 C5 S1 . . 120.3(3) ?
    C6 C5 S1 . . 120.3(3) ?
    O3 C6 C5 . . 119.6(3) ?
    O3 C6 C1 . . 120.0(3) ?
    C5 C6 C1 . . 120.2(3) ?
    C8 C7 C12 . . 120.3(3) ?
    C8 C7 S1 . . 119.5(3) ?
    C12 C7 S1 . . 120.1(3) ?
    C9 C8 C7 . . 119.8(3) ?
    C9 C8 H8 . . 120.1 ?
    C7 C8 H8 . . 120.1 ?
    C10 C9 C8 . . 121.0(3) ?
    C10 C9 Br1 . . 119.6(3) ?
    C8 C9 Br1 . . 119.4(3) ?
    C9 C10 C11 . . 120.0(3) ?
    C9 C10 H10 . . 120.0 ?
    C11 C10 H10 . . 120.0 ?
    C10 C11 C12 . . 120.1(3) ?
    C10 C11 S4 . . 120.0(3) ?
    C12 C11 S4 . . 119.9(3) ?
    O2 C12 C7 . . 123.3(3) ?
    O2 C12 C11 . . 117.8(3) ?
    C7 C12 C11 . . 118.9(3) ?
    C14 C13 C18 . . 120.3(3) ?
    C14 C13 S4 . . 119.8(3) ?
    C18 C13 S4 . . 119.9(2) ?
    C15 C14 C13 . . 120.5(3) ?
    C15 C14 H14 . . 119.7 ?
    C13 C14 H14 . . 119.7 ?
    C16 C15 C14 . . 119.6(3) ?
    C16 C15 H15 . . 120.2 ?
    C14 C15 H15 . . 120.2 ?
    C15 C16 C17 . . 121.0(3) ?
    C15 C16 H16 . . 119.5 ?
    C17 C16 H16 . . 119.5 ?
    C16 C17 C18 . . 119.7(3) ?
    C16 C17 S3 . . 119.3(3) ?
    C18 C17 S3 . . 121.0(2) ?
    O1 C18 C13 . . 120.0(3) ?
    O1 C18 C17 . . 121.2(3) ?
    C13 C18 C17 . . 118.7(3) ?
    C20 C19 C24 . . 119.9(3) ?
    C20 C19 S3 . . 119.8(3) ?
    C24 C19 S3 . . 120.3(3) ?
    C21 C20 C19 . . 120.0(3) ?
    C21 C20 H20 . . 120.0 ?
    C19 C20 H20 . . 120.0 ?
    C22 C21 C20 . . 121.3(3) ?
    C22 C21 Br2 . . 118.9(3) ?
    C20 C21 Br2 . . 119.8(3) ?
    C21 C22 C23 . . 119.2(3) ?
    C21 C22 H22 . . 120.4 ?
    C23 C22 H22 . . 120.4 ?
    C22 C23 C24 . . 120.4(3) ?
    C22 C23 S2 . . 119.6(3) ?
    C24 C23 S2 . . 119.8(3) ?
    O4 C24 C19 . . 118.4(3) ?
    O4 C24 C23 . . 122.4(3) ?
    C19 C24 C23 . . 119.2(3) ?
    C26 C25 O3 . . 108.5(3) ?
    C26 C25 H25A . . 110.0 ?
    O3 C25 H25A . . 110.0 ?
    C26 C25 H25B . . 110.0 ?
    O3 C25 H25B . . 110.0 ?
    H25A C25 H25B . . 108.4 ?
    C25 C26 C27 . . 116.5(4) ?
    C25 C26 H26A . . 108.2 ?
    C27 C26 H26A . . 108.2 ?
    C25 C26 H26B . . 108.2 ?
    C27 C26 H26B . . 108.2 ?
    H26A C26 H26B . . 107.3 ?
    C26 C27 H27A . . 109.5 ?
    C26 C27 H27B . . 109.5 ?
    H27A C27 H27B . . 109.5 ?
    C26 C27 H27C . . 109.5 ?
    H27A C27 H27C . . 109.5 ?
    H27B C27 H27C . . 109.5 ?
    O1 C28 C29 . . 107.6(3) ?
    O1 C28 H28A . . 110.2 ?
    C29 C28 H28A . . 110.2 ?
    O1 C28 H28B . . 110.2 ?
    C29 C28 H28B . . 110.2 ?
    H28A C28 H28B . . 108.5 ?
    C28 C29 C30 . . 114.4(3) ?
    C28 C29 H29A . . 108.7 ?
    C30 C29 H29A . . 108.7 ?
    C28 C29 H29B . . 108.7 ?
    C30 C29 H29B . . 108.7 ?
    H29A C29 H29B . . 107.6 ?
    C29 C30 H30A . . 109.5 ?
    C29 C30 H30B . . 109.5 ?
    H30A C30 H30B . . 109.5 ?
    C29 C30 H30C . . 109.5 ?
    H30A C30 H30C . . 109.5 ?
    H30B C30 H30C . . 109.5 ?
    C18 O1 C28 . . 116.7(2) ?
    C12 O2 H2A . . 109.5 ?
    C6 O3 C25 . . 116.5(2) ?
    C24 O4 H4A . . 109.5 ?
    C11 S4 C13 . . 97.33(15) ?
    C17 S3 C19 . . 97.63(15) ?
    C23 S2 C1 . . 101.49(15) ?
    C7 S1 C5 . . 103.06(15) ?
loop_
    _geom_torsion_atom_site_label_1
    _geom_torsion_atom_site_label_2
    _geom_torsion_atom_site_label_3
    _geom_torsion_atom_site_label_4
    _geom_torsion_site_symmetry_1
    _geom_torsion_site_symmetry_2
    _geom_torsion_site_symmetry_3
    _geom_torsion_site_symmetry_4
    _geom_torsion
    _geom_torsion_publ_flag
    C6 C1 C2 C3 . . . . 0.2(5) ?
    S2 C1 C2 C3 . . . . -178.2(3) ?
    C1 C2 C3 C4 . . . . 1.7(6) ?
    C2 C3 C4 C5 . . . . -1.3(6) ?
    C3 C4 C5 C6 . . . . -0.9(5) ?
    C3 C4 C5 S1 . . . . 174.7(3) ?
    C4 C5 C6 O3 . . . . -172.5(3) ?
    S1 C5 C6 O3 . . . . 11.9(4) ?
    C4 C5 C6 C1 . . . . 2.9(5) ?
    S1 C5 C6 C1 . . . . -172.8(2) ?
    C2 C1 C6 O3 . . . . 172.8(3) ?
    S2 C1 C6 O3 . . . . -8.8(4) ?
    C2 C1 C6 C5 . . . . -2.5(5) ?
    S2 C1 C6 C5 . . . . 175.9(2) ?
    C12 C7 C8 C9 . . . . -0.5(5) ?
    S1 C7 C8 C9 . . . . -176.1(3) ?
    C7 C8 C9 C10 . . . . -1.1(5) ?
    C7 C8 C9 Br1 . . . . -178.9(3) ?
    C8 C9 C10 C11 . . . . 1.1(5) ?
    Br1 C9 C10 C11 . . . . 178.9(3) ?
    C9 C10 C11 C12 . . . . 0.4(5) ?
    C9 C10 C11 S4 . . . . -177.2(3) ?
    C8 C7 C12 O2 . . . . -179.5(3) ?
    S1 C7 C12 O2 . . . . -3.9(5) ?
    C8 C7 C12 C11 . . . . 1.9(5) ?
    S1 C7 C12 C11 . . . . 177.5(2) ?
    C10 C11 C12 O2 . . . . 179.4(3) ?
    S4 C11 C12 O2 . . . . -2.9(4) ?
    C10 C11 C12 C7 . . . . -1.9(5) ?
    S4 C11 C12 C7 . . . . 175.8(3) ?
    C18 C13 C14 C15 . . . . -0.9(5) ?
    S4 C13 C14 C15 . . . . 177.3(3) ?
    C13 C14 C15 C16 . . . . -0.8(5) ?
    C14 C15 C16 C17 . . . . -0.2(5) ?
    C15 C16 C17 C18 . . . . 2.9(5) ?
    C15 C16 C17 S3 . . . . -175.6(3) ?
    C14 C13 C18 O1 . . . . -172.8(3) ?
    S4 C13 C18 O1 . . . . 9.0(4) ?
    C14 C13 C18 C17 . . . . 3.6(5) ?
    S4 C13 C18 C17 . . . . -174.6(2) ?
    C16 C17 C18 O1 . . . . 171.8(3) ?
    S3 C17 C18 O1 . . . . -9.7(4) ?
    C16 C17 C18 C13 . . . . -4.5(5) ?
    S3 C17 C18 C13 . . . . 174.0(2) ?
    C24 C19 C20 C21 . . . . 1.1(5) ?
    S3 C19 C20 C21 . . . . -179.9(3) ?
    C19 C20 C21 C22 . . . . -1.3(5) ?
    C19 C20 C21 Br2 . . . . 179.5(2) ?
    C20 C21 C22 C23 . . . . 0.4(5) ?
    Br2 C21 C22 C23 . . . . 179.6(3) ?
    C21 C22 C23 C24 . . . . 0.5(5) ?
    C21 C22 C23 S2 . . . . 175.1(3) ?
    C20 C19 C24 O4 . . . . -179.9(3) ?
    S3 C19 C24 O4 . . . . 1.1(4) ?
    C20 C19 C24 C23 . . . . -0.2(5) ?
    S3 C19 C24 C23 . . . . -179.1(2) ?
    C22 C23 C24 O4 . . . . 179.1(3) ?
    S2 C23 C24 O4 . . . . 4.5(5) ?
    C22 C23 C24 C19 . . . . -0.6(5) ?
    S2 C23 C24 C19 . . . . -175.2(2) ?
    O3 C25 C26 C27 . . . . -173.3(4) ?
    O1 C28 C29 C30 . . . . 59.9(4) ?
    C13 C18 O1 C28 . . . . -96.9(3) ?
    C17 C18 O1 C28 . . . . 86.8(4) ?
    C29 C28 O1 C18 . . . . -171.2(3) ?
    C5 C6 O3 C25 . . . . -91.0(4) ?
    C1 C6 O3 C25 . . . . 93.7(4) ?
    C26 C25 O3 C6 . . . . 176.1(3) ?
    C10 C11 S4 C13 . . . . 111.1(3) ?
    C12 C11 S4 C13 . . . . -66.5(3) ?
    C14 C13 S4 C11 . . . . -44.9(3) ?
    C18 C13 S4 C11 . . . . 133.3(3) ?
    C16 C17 S3 C19 . . . . 49.0(3) ?
    C18 C17 S3 C19 . . . . -129.5(3) ?
    C20 C19 S3 C17 . . . . -114.9(3) ?
    C24 C19 S3 C17 . . . . 64.0(3) ?
    C22 C23 S2 C1 . . . . 109.2(3) ?
    C24 C23 S2 C1 . . . . -76.2(3) ?
    C2 C1 S2 C23 . . . . -74.2(3) ?
    C6 C1 S2 C23 . . . . 107.5(3) ?
    C8 C7 S1 C5 . . . . -110.4(3) ?
    C12 C7 S1 C5 . . . . 74.0(3) ?
    C4 C5 S1 C7 . . . . 78.8(3) ?
    C6 C5 S1 C7 . . . . -105.6(3) ?
loop_
    _geom_hbond_atom_site_label_D
    _geom_hbond_atom_site_label_H
    _geom_hbond_atom_site_label_A
    _geom_hbond_site_symmetry_A
    _geom_hbond_distance_DH
    _geom_hbond_distance_HA
    _geom_hbond_distance_DA
    _geom_hbond_angle_DHA
    O4 H4A O3 . 0.82 2.20 2.926(3) 148
    O2 H2A O3 . 0.82 2.12 2.849(3) 148
data_global
_journal_date_recd_electronic     2011-03-12
_journal_date_accepted     2011-04-07
_journal_name_full     'Acta Crystallographica, Section E'
_journal_year     2011
_journal_volume     67
_journal_issue      5
_journal_page_first     o1110
_journal_page_last     o1111
_journal_paper_category     QO
_journal_coeditor_code     IM2275
_publ_contact_author_name     'Dian-Shun Guo*'
_publ_contact_author_address
;
Department of Chemistry, Shandong NormalUniversity, Jinan 250014, People's
Republic of China
;
_publ_contact_author_email     'chdsguo@sdnu.edu.cn'
_publ_contact_author_fax     ?
_publ_contact_author_phone     ?
_publ_section_title
;
5,17-Dibromo-26,28-dihydroxy-25,27-dipropoxy-2,8,14,20-tetrathiacalix[4]arene
;
_publ_section_title_footnote     .
loop_
    _publ_author_name
    _publ_author_footnote
    _publ_author_address
    'Liu, Ling-Ling' .
;
Department of Chemistry, Shandong Normal University, Jinan 250014,
People's Republic of China
;
    'Chen, Lu-Sheng' .
;
Department of Chemistry, Shandong Normal University, Jinan 250014,
People's Republic of China
;
    'Ma, Jian-Ping' .
;
Department of Chemistry, Shandong Normal University, Jinan 250014,
People's Republic of China
;
    'Guo, Dian-Shun' .
;
Department of Chemistry, Shandong Normal University, Jinan 250014,
People's Republic of China
;
_publ_section_synopsis     .
