# Supplementary material for: 5,17-Dibromo-26,28-dihy­droxy-25,27-diprop­oxy-2,8,14,20-tetra­thia­calix[4]arene
Source: Acta Crystallogr Sect E Struct Rep Online. 2011 Apr 13;67(Pt 5):o1110–1. doi: 10.1107/S1600536811013043 (PMC3089239; doi:10.1107/S1600536811013043)
Supplement: Supplementary file 2 [file e-67-o1110-Isup2.hkl]

# 
# h,k,l, Fc-squared, Fo-squared, sigma(Fo-squared) and status flag 
# 
data_I
_shelx_title ' 100412cm in P-1' 
_shelx_refln_list_code          4 
_shelx_F_calc_maximum      238.46 
_exptl_crystal_F_000       744.00 
_reflns_d_resolution_high  0.8255 
 
loop_ 
 _symmetry_equiv_pos_as_xyz 
 'x, y, z' 
 '-x, -y, -z' 
 
_cell_length_a     9.3788 
_cell_length_b    11.7122 
_cell_length_c    14.7679 
_cell_angle_alpha  97.904 
_cell_angle_beta   95.614 
_cell_angle_gamma 107.738 
 
_shelx_F_squared_multiplier     1.000 
 
loop_ 
 _refln_index_h 
 _refln_index_k 
 _refln_index_l 
 _refln_F_squared_calc 
 _refln_F_squared_meas 
 _refln_F_squared_sigma 
 _refln_observed_status 
   1   0   0     1533.01     1527.25     47.13 o 
   2   0   0     7687.10     8477.82    255.00 o 
   3   0   0     5922.19     6144.13    185.96 o 
   4   0   0      388.95      493.36     13.77 o 
   5   0   0       18.00       21.46      4.55 o 
   6   0   0     3721.99     3492.39    223.10 o 
   7   0   0     3203.42     3100.87    104.31 o 
   8   0   0        0.03        4.04     11.58 o 
   9   0   0      167.23      157.24     19.01 o 
  10   0   0        5.56        0.98     15.57 o 
 -10   1   0       19.97       13.44     15.07 o 
  -9   1   0      510.05      520.37     30.58 o 
  -8   1   0       48.31       28.62     12.45 o 
  -7   1   0       14.08       11.07      6.09 o 
  -6   1   0      122.38      101.32      7.05 o 
  -5   1   0       19.38       26.38      6.12 o 
  -4   1   0     1751.46     1780.23     56.91 o 
  -3   1   0     2765.01     2947.40     90.88 o 
  -2   1   0     1259.49     1189.02     37.74 o 
  -1   1   0     3748.05     3880.50    118.95 o 
   0   1   0       40.26       52.99      7.78 o 
   1   1   0        7.84       12.99      1.41 o 
   2   1   0    12223.50    13263.68    283.36 o 
   3   1   0     2776.42     2854.69     62.98 o 
   4   1   0     2255.26     2623.54     58.97 o 
   5   1   0      561.20      588.08     16.99 o 
   6   1   0       22.43       14.29      5.56 o 
   7   1   0      213.75      211.91     18.19 o 
   8   1   0      104.20       80.78     15.51 o 
   9   1   0      197.44      259.31     24.47 o 
  10   1   0      148.24      177.01     23.21 o 
 -11   2   0       10.18        2.79     18.08 o 
 -10   2   0       21.18       27.42     14.96 o 
  -9   2   0      935.49     1010.92     44.18 o 
  -8   2   0      157.94      149.01     10.19 o 
  -7   2   0       17.87       13.00      7.86 o 
  -6   2   0      700.72      683.34     27.25 o 
  -5   2   0     1511.08     1656.14     54.89 o 
  -4   2   0     2696.98     3031.78     94.81 o 
  -3   2   0     2001.92     1886.95     59.91 o 
  -2   2   0    34222.04    32496.55    985.42 o 
  -1   2   0      927.72     1031.97     18.50 o 
   0   2   0     1254.19     1361.47     30.60 o 
   1   2   0    24028.86    24734.98    530.08 o 
   2   2   0        5.39       14.17      5.16 o 
   3   2   0      451.51      412.73     11.89 o 
   4   2   0     2315.12     2399.95     54.51 o 
   5   2   0       30.32       26.57      5.24 o 
   6   2   0      165.34      172.47     15.78 o 
   7   2   0       58.93       65.26     13.60 o 
   8   2   0      195.89      198.14     20.81 o 
   9   2   0      240.15      219.61     23.38 o 
  10   2   0        0.56       17.80     18.84 o 
 -11   3   0      131.53      126.32     21.79 o 
 -10   3   0        6.98       33.64     15.40 o 
  -9   3   0        5.04        3.06     12.62 o 
  -8   3   0        0.51       -9.61      8.90 o 
  -7   3   0     4165.19     4225.45    133.48 o 
  -6   3   0     1595.99     1760.35     60.02 o 
  -5   3   0        1.58        6.66      6.06 o 
  -4   3   0      729.42      787.55     29.33 o 
  -3   3   0       49.37       36.48      5.57 o 
  -2   3   0      319.29      325.08      7.13 o 
  -1   3   0     8613.53     8872.40    152.48 o 
   0   3   0    56862.84    54184.26   1165.60 o 
   1   3   0    17227.15    18113.93    386.58 o 
   2   3   0      179.73      184.29     10.32 o 
   3   3   0      305.27      358.81     11.30 o 
   4   3   0      205.30      178.90      9.31 o 
   5   3   0       10.77       14.84      5.55 o 
   6   3   0      932.19      878.32     37.96 o 
   7   3   0     1138.04     1106.55     46.59 o 
   8   3   0      264.23      280.94     23.87 o 
   9   3   0       14.47       28.56     17.86 o 
 -11   4   0        0.73      -10.10     16.49 o 
 -10   4   0        2.77       25.78     14.25 o 
  -9   4   0        1.54        8.36     12.23 o 
  -8   4   0      229.65      237.74     18.35 o 
  -7   4   0        9.57        9.56     10.49 o 
  -6   4   0      202.21      186.13     14.36 o 
  -5   4   0     3400.09     4084.54    128.62 o 
  -4   4   0      347.83      357.95     17.37 o 
  -3   4   0     9688.68    10434.24    179.37 o 
  -2   4   0      103.05       95.68      4.00 o 
  -1   4   0      949.69      886.37     21.45 o 
   0   4   0    11569.50    12215.08    261.82 o 
   1   4   0      177.70      193.79      7.72 o 
   2   4   0      264.54      251.91      9.30 o 
   3   4   0     4660.15     5044.19    110.83 o 
   4   4   0     1831.04     1863.94     95.30 o 
   5   4   0      799.31      752.54     33.42 o 
   6   4   0      492.63      500.16     27.64 o 
   7   4   0       89.20      100.60     16.60 o 
   8   4   0       18.88       35.50     16.66 o 
   9   4   0      120.59      112.12     21.90 o 
 -11   5   0        9.71        8.25     16.11 o 
  -9   5   0      857.71     1158.71     49.54 o 
  -8   5   0      530.64      542.16     29.27 o 
  -7   5   0        0.84        0.22      9.72 o 
  -6   5   0     1467.76     1564.45     55.43 o 
  -5   5   0     5577.84     6030.99    128.26 o 
  -4   5   0       13.35       16.98      3.85 o 
  -3   5   0     4857.36     4911.42     85.73 o 
  -2   5   0     5029.50     5000.33     87.15 o 
  -1   5   0       38.86       31.76      4.02 o 
   0   5   0       48.90       66.43      5.21 o 
   1   5   0    14859.32    15978.47    342.50 o 
   2   5   0       62.74       92.11      6.58 o 
   3   5   0       83.86       72.37      6.72 o 
   4   5   0     1291.44     1368.83     61.91 o 
   5   5   0       28.80       62.21     13.22 o 
   6   5   0       16.42       24.41     12.78 o 
   7   5   0       42.19       41.94     15.73 o 
   8   5   0        1.79        0.05     16.55 o 
 -10   6   0      236.29      337.47     30.15 o 
  -9   6   0      297.24      258.60     22.17 o 
  -8   6   0      149.81      164.28     17.75 o 
  -7   6   0     3879.82     4127.17     90.83 o 
  -6   6   0      860.21      851.28     29.11 o 
  -5   6   0     3275.74     3382.16     73.75 o 
  -4   6   0        2.12       10.25      3.17 o 
  -3   6   0      204.26      204.84      7.91 o 
  -2   6   0     1961.74     2058.64     47.65 o 
  -1   6   0      214.61      237.47     10.07 o 
   0   6   0     9364.54    10201.39    220.30 o 
   1   6   0     9614.83     9658.87    209.08 o 
   2   6   0      180.75      197.40     14.50 o 
   3   6   0       38.81       38.08      6.80 o 
   4   6   0      187.77      182.20     16.33 o 
   5   6   0      343.76      339.81     23.43 o 
   6   6   0       46.92       50.41     14.86 o 
   7   6   0      399.59      426.71     31.35 o 
   8   6   0      584.46      553.80     36.37 o 
  -9   7   0      457.42      475.10     30.69 o 
  -8   7   0     1125.88     1140.69     46.59 o 
  -7   7   0      328.91      294.87     21.41 o 
  -6   7   0      103.79      140.69     14.86 o 
  -5   7   0        3.70       14.55      5.01 o 
  -4   7   0      354.83      359.08      9.92 o 
  -3   7   0     1359.87     1347.87     26.11 o 
  -2   7   0      190.29      172.24      9.56 o 
  -1   7   0      417.79      382.53     13.42 o 
   0   7   0     2083.94     2136.45     50.13 o 
   1   7   0       94.39      102.10      8.00 o 
   2   7   0      139.58      141.34     13.11 o 
   3   7   0      382.73      424.06     16.17 o 
   4   7   0      643.10      572.42     30.53 o 
   5   7   0      196.92      209.39     19.88 o 
   6   7   0        0.24        0.16     14.20 o 
   7   7   0       39.18       51.39     18.68 o 
 -10   8   0       76.02       60.19     17.59 o 
  -9   8   0      165.52      207.92     21.30 o 
  -8   8   0        5.47       16.00     12.94 o 
  -7   8   0      237.31      230.37     19.55 o 
  -6   8   0      248.40      217.20     18.13 o 
  -5   8   0      457.73      439.43     24.63 o 
  -4   8   0     1911.46     1835.13     72.06 o 
  -3   8   0        3.85        0.95      5.43 o 
  -2   8   0     1189.37     1090.66     90.72 o 
  -1   8   0     1658.71     1828.63     45.74 o 
   0   8   0      168.71      177.31     19.50 o 
   1   8   0     1627.84     1503.76     80.99 o 
   2   8   0     1377.31     1401.82     36.35 o 
   3   8   0      234.24      246.59     19.77 o 
   4   8   0        1.45        5.46     12.51 o 
   5   8   0      261.35      263.68     23.21 o 
   6   8   0       10.03        5.30     16.06 o 
 -10   9   0      163.34      184.33     24.30 o 
  -9   9   0        2.96       26.38     15.89 o 
  -8   9   0        0.52       -0.16     14.31 o 
  -7   9   0       23.08       13.44     13.05 o 
  -6   9   0      783.71      798.58     37.36 o 
  -5   9   0     1321.05     1274.73     53.39 o 
  -4   9   0        4.17        6.53     13.30 o 
  -3   9   0      110.32      100.44      8.73 o 
  -2   9   0     1307.65     1255.29     33.09 o 
  -1   9   0      172.77      138.92      9.83 o 
   0   9   0      373.35      370.90     15.77 o 
   1   9   0     4989.21     5247.30    199.24 o 
   2   9   0       17.46       26.74      7.91 o 
   3   9   0       22.19       30.53     14.15 o 
   4   9   0      138.52      136.37     18.19 o 
   5   9   0        1.82       15.57     15.62 o 
 -10  10   0       48.11       51.23     20.64 o 
  -9  10   0       16.28       27.47     17.42 o 
  -8  10   0      109.79      145.77     21.03 o 
  -7  10   0       53.51       41.67     14.96 o 
  -6  10   0       24.84       18.73     13.60 o 
  -5  10   0       30.47       37.14     14.31 o 
  -4  10   0      107.78       88.91     14.47 o 
  -3  10   0       92.01       77.14     10.76 o 
  -2  10   0       11.05        4.50      6.98 o 
  -1  10   0       66.27       55.06      8.69 o 
   0  10   0       15.95       16.85      8.38 o 
   1  10   0      550.21      541.62     20.09 o 
   2  10   0       77.51       71.27     16.00 o 
   3  10   0       95.43      121.41     18.95 o 
   4  10   0      205.72      244.84     23.81 o 
  -9  11   0        3.09       10.54     16.88 o 
  -8  11   0      547.16      526.27     35.12 o 
  -7  11   0        7.09      -17.75     13.60 o 
  -6  11   0       37.31       31.51     14.96 o 
  -5  11   0      222.27      237.41     21.25 o 
  -4  11   0      172.64      184.76     19.17 o 
  -3  11   0       21.04       27.80     14.25 o 
  -2  11   0      205.83      234.08     20.10 o 
  -1  11   0      773.22      838.45     37.79 o 
   0  11   0        1.04       -1.80      8.67 o 
   1  11   0      112.87      126.76     17.48 o 
   2  11   0      961.83     1004.26     46.04 o 
   3  11   0       99.10      105.68     20.97 o 
  -8  12   0       53.08       51.01     18.35 o 
  -7  12   0       49.94       36.54     18.90 o 
  -6  12   0      391.69      416.71     29.71 o 
  -5  12   0      132.52      145.11     20.21 o 
  -4  12   0      291.37      286.51     23.98 o 
  -3  12   0       33.54       29.66     16.33 o 
  -2  12   0        8.73       11.25     15.46 o 
  -1  12   0      105.22      113.05     18.62 o 
   0  12   0        2.29       28.56     16.11 o 
  -7  13   0       98.12      138.45     23.32 o 
  -6  13   0      107.38      128.29     22.94 o 
  -5  13   0       69.32       79.90     19.28 o 
  -4  13   0      192.55      158.93     22.88 o 
  -3  13   0       78.35       34.57     17.64 o 
  -2  13   0      157.34      197.60     22.83 o 
  -1  13   0      148.64      187.27     22.72 o 
  -4  14   0        2.00        7.65     19.12 o 
  -3  14   0        1.76       13.33     17.64 o 
   3 -14   1      111.89      102.57     22.06 o 
   4 -14   1       76.52       72.58     21.74 o 
   5 -14   1        3.29       41.45     19.22 o 
   1 -13   1        1.01       -3.88     15.62 o 
   2 -13   1      604.00      671.22     36.70 o 
   3 -13   1      175.05      184.87     22.28 o 
   4 -13   1       75.15       55.32     18.08 o 
   5 -13   1       12.41       13.87     17.20 o 
   6 -13   1        2.00       10.32     18.30 o 
   7 -13   1       70.87       79.57     21.14 o 
  -2 -12   1        1.26       -7.86     16.66 o 
  -1 -12   1       11.77       55.32     18.19 o 
   0 -12   1      213.35      174.13     14.03 o 
   1 -12   1       70.25       81.10     16.93 o 
   2 -12   1      174.68      176.46     19.06 o 
   3 -12   1       44.65       61.06     16.93 o 
   4 -12   1      283.33      247.51     22.45 o 
   5 -12   1      193.80      193.28     22.50 o 
   6 -12   1       11.04        9.72     16.71 o 
   7 -12   1        0.04       -8.79     15.67 o 
   8 -12   1       44.19       38.01     19.72 o 
  -3 -11   1       17.08       25.56     16.44 o 
  -2 -11   1      190.41      226.05     22.17 o 
  -1 -11   1      557.79      510.70     29.98 o 
   0 -11   1      662.80      686.71     24.12 o 
   1 -11   1      429.97      407.21     17.76 o 
   2 -11   1      109.21       97.71     10.40 o 
   4 -11   1        0.38       -8.36     12.23 o 
   5 -11   1      150.51      179.79     20.37 o 
   6 -11   1      319.75      278.37     23.27 o 
   7 -11   1        1.23       24.47     15.46 o 
   8 -11   1       21.05       23.38     16.99 o 
   9 -11   1       18.45       -8.14     16.55 o 
  -5 -10   1       10.88       11.63     17.04 o 
  -4 -10   1      410.76      412.29     29.22 o 
  -3 -10   1        2.40        0.55     14.75 o 
  -2 -10   1       13.33       16.49     13.22 o 
  -1 -10   1       70.92       66.83      9.77 o 
   0 -10   1       98.11      108.49     10.33 o 
   1 -10   1       44.58       49.67     19.50 o 
   2 -10   1       63.91       68.27      8.81 o 
   3 -10   1     3642.39     3529.79     81.91 o 
   4 -10   1       55.88       67.23      8.95 o 
   5 -10   1      147.45      137.94     10.60 o 
   6 -10   1      164.30      162.15     18.08 o 
   7 -10   1       36.61       12.83     13.93 o 
   8 -10   1        0.70       12.34     14.80 o 
   9 -10   1       70.60      102.02     19.61 o 
  10 -10   1       17.12       41.73     20.32 o 
  -6  -9   1      201.79      179.74     23.76 o 
  -5  -9   1      113.87      112.94     19.61 o 
  -4  -9   1      285.10      316.55     24.96 o 
  -3  -9   1      145.61      181.92     18.73 o 
  -2  -9   1       27.21        4.81     12.29 o 
  -1  -9   1     1372.30     1433.93    111.33 o 
   0  -9   1      396.06      359.73     15.79 o 
   1  -9   1      100.53       74.21      8.35 o 
   2  -9   1     2438.33     2313.30     55.34 o 
   3  -9   1       79.41       85.24      9.86 o 
   4  -9   1      536.94      498.03     18.21 o 
   5  -9   1      871.22      831.09     25.12 o 
   6  -9   1       90.55       90.72     15.40 o 
   7  -9   1      113.41       94.98     15.89 o 
   8  -9   1      605.51      585.47     33.92 o 
   9  -9   1       66.55       76.84     19.28 o 
  10  -9   1       17.07        2.46     18.73 o 
  -6  -8   1      351.62      331.29     27.42 o 
  -5  -8   1       40.43       10.27     14.75 o 
  -4  -8   1       79.43       61.61     14.58 o 
  -3  -8   1      356.58      337.03     22.50 o 
  -2  -8   1        6.40       -0.65      6.41 o 
  -1  -8   1     1804.71     1751.02     42.99 o 
   0  -8   1     1737.88     1694.37     41.75 o 
   1  -8   1      666.88      596.91     18.84 o 
   2  -8   1      104.36      108.08      8.19 o 
   3  -8   1        5.10        7.47      5.66 o 
   4  -8   1      204.14      246.98     23.84 o 
   5  -8   1      275.01      256.74     12.67 o 
   6  -8   1      162.15      146.42     16.49 o 
   7  -8   1      175.70      191.15     18.62 o 
   8  -8   1        6.81        0.11     14.09 o 
   9  -8   1       48.34       22.28     15.02 o 
  -7  -7   1       93.46      105.84     20.26 o 
  -6  -7   1        9.23       12.40     15.02 o 
  -5  -7   1      128.67      148.88     17.97 o 
  -4  -7   1      874.27      900.05     39.54 o 
  -3  -7   1     1286.26     1331.62     50.79 o 
  -2  -7   1      943.48      975.87     26.31 o 
  -1  -7   1      575.75      611.09     18.81 o 
   0  -7   1      619.55      579.87     17.45 o 
   1  -7   1       10.05       14.31      5.10 o 
   2  -7   1      547.85      469.36     15.31 o 
   3  -7   1     7496.62     7540.01    164.76 o 
   4  -7   1      502.87      458.64     23.62 o 
   5  -7   1      543.35      549.75     27.36 o 
   6  -7   1     1074.79     1082.03     43.15 o 
   7  -7   1      166.37      166.85     16.66 o 
   8  -7   1      129.42      126.38     16.66 o 
   9  -7   1      282.31      298.36     24.85 o 
  10  -7   1      198.18      394.27     42.65 o 
  -8  -6   1        1.80       12.18     19.01 o 
  -7  -6   1       30.88       71.27     18.08 o 
  -6  -6   1      383.06      336.65     24.52 o 
  -5  -6   1       11.38       15.40     11.85 o 
  -4  -6   1      367.04      356.80     22.06 o 
  -3  -6   1      688.09      668.59     19.80 o 
  -2  -6   1        3.21        4.79      4.89 o 
  -1  -6   1       19.93       31.83      5.14 o 
   0  -6   1      230.76      230.41     17.37 o 
   1  -6   1       29.57       35.50      4.98 o 
   2  -6   1     1065.22     1036.20     26.26 o 
   3  -6   1     2247.25     2079.89     50.47 o 
   4  -6   1       60.35       70.94      4.29 o 
   5  -6   1      441.90      481.06     14.75 o 
   6  -6   1      335.44      341.13     13.11 o 
   7  -6   1      192.86      185.58     17.20 o 
   8  -6   1        7.14       13.65     12.07 o 
   9  -6   1       11.96       19.93     20.37 o 
  10  -6   1       62.32      124.85     24.36 o 
  -8  -5   1       38.05       37.14     18.46 o 
  -7  -5   1        3.94        1.37     13.87 o 
  -6  -5   1      198.79      204.37     19.39 o 
  -5  -5   1      624.92      602.18     30.58 o 
  -4  -5   1     1783.86     1846.91     65.16 o 
  -3  -5   1     1758.32     1839.57     43.24 o 
  -2  -5   1      933.23      943.03     24.00 o 
  -1  -5   1       35.79       34.61      4.49 o 
   0  -5   1     7012.51     7242.79    156.87 o 
   1  -5   1     4114.46     4032.25    132.30 o 
   2  -5   1       36.43       30.18      5.82 o 
   3  -5   1     1468.56     1545.47     28.57 o 
   4  -5   1     4446.18     4822.08    102.41 o 
   5  -5   1     2531.17     2753.96     89.95 o 
   6  -5   1      583.52      594.98     27.80 o 
   7  -5   1     1308.33     1239.87     47.35 o 
   9  -5   1        0.49       11.74     14.96 o 
  11  -5   1      150.86      194.16     23.38 o 
  -9  -4   1       37.20       35.45     18.51 o 
  -8  -4   1      109.93      140.74     20.75 o 
  -7  -4   1       11.70       27.03     14.09 o 
  -6  -4   1      928.23      904.81     39.38 o 
  -5  -4   1      449.95      385.69     22.23 o 
  -4  -4   1     2106.68     2124.02    148.25 o 
  -3  -4   1     6092.56     6415.17    139.58 o 
  -2  -4   1      265.02      283.85      9.61 o 
  -1  -4   1     2215.88     2381.96     53.27 o 
   0  -4   1      974.73      866.35     21.30 o 
   1  -4   1       34.88       24.79      3.38 o 
   2  -4   1      272.24      273.22      8.47 o 
   3  -4   1     8329.03     8467.63    145.99 o 
   4  -4   1     6956.56     7336.48    224.74 o 
   5  -4   1      413.70      423.65     20.92 o 
   6  -4   1     1305.66     1472.47     52.70 o 
   8  -4   1       42.30       49.04     12.02 o 
   9  -4   1      133.76      107.48     15.46 o 
  11  -4   1       45.39       37.90     17.70 o 
  -9  -3   1       47.00       74.66     20.37 o 
  -8  -3   1      176.98      188.15     21.74 o 
  -7  -3   1       32.84       40.58     13.82 o 
  -6  -3   1       17.09       32.17     11.47 o 
  -5  -3   1     1062.80     1068.32     41.45 o 
  -4  -3   1     1337.72     1389.19     33.34 o 
  -3  -3   1      479.94      516.56     14.66 o 
  -2  -3   1     3887.54     4151.04     90.64 o 
  -1  -3   1        6.96        5.13      2.39 o 
   0  -3   1       25.80       45.78     11.52 o 
   1  -3   1      244.50      311.06     14.06 o 
   2  -3   1     2033.83     2052.88     36.41 o 
   3  -3   1    16934.79    17810.59    535.61 o 
   4  -3   1      165.12      140.91     10.38 o 
   5  -3   1       86.75      117.91     11.03 o 
   6  -3   1     1897.27     2031.08     67.78 o 
   7  -3   1      331.64      362.48     21.08 o 
   8  -3   1        1.14        3.99      9.89 o 
  10  -3   1      127.14      157.67     20.48 o 
  11  -3   1       40.41       46.70     18.79 o 
 -10  -2   1        0.72       -3.17     18.02 o 
  -9  -2   1       24.23       34.95     16.33 o 
  -8  -2   1        1.24       -4.64     13.27 o 
  -7  -2   1        0.48        7.37     11.74 o 
  -6  -2   1     3986.99     4011.14    131.02 o 
  -5  -2   1     1085.63     1156.38     28.75 o 
  -4  -2   1      378.33      377.35     11.67 o 
  -3  -2   1     3531.49     3380.30     76.13 o 
  -2  -2   1      432.74      457.05     11.70 o 
  -1  -2   1      539.56      586.62     14.03 o 
   0  -2   1    16028.66    17255.46    368.07 o 
   1  -2   1     5302.96     5500.90     96.18 o 
   2  -2   1     9547.03    10010.21    301.64 o 
   3  -2   1      717.71      873.89     30.26 o 
   5  -2   1        8.19       22.01      6.77 o 
   6  -2   1        4.99       -2.84      6.94 o 
   7  -2   1      613.72      588.20     25.72 o 
   8  -2   1       54.15       33.37     10.27 o 
   9  -2   1       33.21       49.43     14.80 o 
  10  -2   1        4.47       14.09     16.17 o 
  11  -2   1       95.88      147.90     22.67 o 
 -10  -1   1       12.17        2.46     16.66 o 
  -9  -1   1        7.67       30.58     15.40 o 
  -8  -1   1       40.51       61.22     14.42 o 
  -7  -1   1      549.08      513.44     27.47 o 
  -6  -1   1      708.96      702.84     30.86 o 
  -5  -1   1       17.13       36.85     13.74 o 
  -4  -1   1      605.17      647.08     16.80 o 
  -3  -1   1    10914.87    11148.09    238.92 o 
  -2  -1   1    11371.28    12267.22    262.53 o 
  -1  -1   1     1051.28     1101.51     24.84 o 
   0  -1   1     5348.62     5695.63    122.32 o 
   1  -1   1     6372.28     6406.99    137.46 o 
   2  -1   1    11741.35    13260.56    398.31 o 
   3  -1   1     3035.03     3437.68    105.95 o 
   4  -1   1    19011.53    20396.17    612.51 o 
   5  -1   1      501.00      471.71     20.10 o 
   6  -1   1      199.33      158.11     11.74 o 
   7  -1   1     1009.49      999.29     41.23 o 
   8  -1   1        1.22        9.89     11.74 o 
   9  -1   1        0.45        1.91     13.60 o 
  10  -1   1      314.93      348.22     28.07 o 
 -10   0   1       11.74       13.82     16.49 o 
  -9   0   1        0.29        2.51     13.38 o 
  -8   0   1      986.34     1008.85     43.09 o 
  -7   0   1        9.30       16.88      9.83 o 
  -6   0   1       72.14       83.40     14.04 o 
  -5   0   1     1863.03     1747.37     40.70 o 
  -4   0   1      691.28      583.02     15.39 o 
  -3   0   1     2128.05     2414.07     53.29 o 
  -2   0   1     8121.02     8182.00    175.37 o 
  -1   0   1     1078.88     1225.20     27.28 o 
   1   0   1     2603.70     2874.77     88.04 o 
   2   0   1     1041.62     1057.62     34.24 o 
   3   0   1    10249.65    10914.47    328.73 o 
   4   0   1      842.15     1045.22     35.50 o 
   5   0   1      939.47      942.87     33.26 o 
   6   0   1      552.18      511.58     22.06 o 
   7   0   1      167.94      180.83     10.78 o 
   8   0   1       58.48       26.87     12.78 o 
   9   0   1      468.16      433.86     29.77 o 
  10   0   1       19.59       29.33     17.20 o 
 -11   1   1        1.32       -5.90     17.75 o 
 -10   1   1        0.57        1.69     14.69 o 
  -9   1   1      304.94      254.45     21.57 o 
  -8   1   1      119.20      120.21     15.84 o 
  -7   1   1       94.75      115.48      8.15 o 
  -6   1   1      785.75      738.06     20.34 o 
  -5   1   1    10842.73    11598.29    249.62 o 
  -4   1   1      139.32      165.59      9.39 o 
  -3   1   1      111.55      155.54      8.25 o 
  -2   1   1      524.24      734.19     24.19 o 
  -1   1   1      195.79      224.13     10.76 o 
   0   1   1      122.01      121.05      3.40 o 
   1   1   1     3531.49     3765.43    114.80 o 
   2   1   1     3804.17     4005.93     87.04 o 
   3   1   1      323.49      318.55      9.91 o 
   4   1   1       11.00       13.60      3.89 o 
   5   1   1     1438.84     1562.94     37.76 o 
   6   1   1      609.16      603.39     18.85 o 
   7   1   1      131.40       92.74     14.36 o 
   8   1   1      182.39      208.74     20.10 o 
   9   1   1       27.94       24.80     15.67 o 
  10   1   1       22.00       41.56     18.41 o 
 -11   2   1       22.07        1.20     17.31 o 
 -10   2   1       80.73      101.91     17.53 o 
  -9   2   1      457.15      456.36     27.47 o 
  -8   2   1        7.47        9.78     10.81 o 
  -7   2   1     1974.06     1946.11     46.64 o 
  -5   2   1      432.22      550.14     22.50 o 
  -4   2   1     1111.42     1253.80     41.67 o 
  -3   2   1    55057.39    48155.96   1456.85 o 
  -2   2   1    15269.15    15336.31    317.30 o 
  -1   2   1     3985.16     4338.72     74.93 o 
   0   2   1      773.91      720.57     16.84 o 
   1   2   1      716.99      653.09     21.76 o 
   2   2   1      714.73      764.74     18.82 o 
   3   2   1     1902.65     2016.13     45.95 o 
   4   2   1    14537.03    15260.01    327.71 o 
   5   2   1      630.45      587.48     54.64 o 
   6   2   1      124.46      107.12      8.65 o 
   7   2   1      414.80      419.06     25.83 o 
   8   2   1       21.62       32.77     14.53 o 
   9   2   1        2.82      -13.93     15.07 o 
 -11   3   1      119.00      114.53     20.04 o 
 -10   3   1        1.55        0.44     13.71 o 
  -9   3   1      122.59      138.29     17.15 o 
  -8   3   1       80.74      100.42     12.94 o 
  -7   3   1      315.09      337.14     20.32 o 
  -6   3   1      188.77      155.11     12.34 o 
  -5   3   1      999.88      882.30     32.44 o 
  -4   3   1      237.54      247.95     13.38 o 
  -3   3   1      732.73      842.46     20.13 o 
  -2   3   1      135.16      112.81      4.51 o 
  -1   3   1      528.35      480.94      9.80 o 
   0   3   1      929.97      950.06     22.24 o 
   1   3   1      219.29      173.72      6.70 o 
   2   3   1      315.58      376.94     11.35 o 
   3   3   1       38.06       46.88      5.08 o 
   4   3   1     1922.80     1911.95     44.99 o 
   5   3   1       99.17      137.06      9.53 o 
   6   3   1       15.15       26.93     11.52 o 
   7   3   1      445.02      455.98     27.80 o 
   8   3   1        0.61        0.27     13.82 o 
   9   3   1        0.26       -2.51     17.37 o 
 -11   4   1       60.96       42.65     16.82 o 
 -10   4   1        3.14        4.53     12.78 o 
  -9   4   1      296.21      281.65     22.28 o 
  -8   4   1      428.60      441.73     25.07 o 
  -7   4   1      456.76      434.08     24.14 o 
  -6   4   1       46.27       40.03      9.61 o 
  -5   4   1    17697.57    18132.21    547.08 o 
  -4   4   1      946.08     1026.95     24.73 o 
  -3   4   1     1300.73     1428.72     32.26 o 
  -2   4   1     5287.18     5110.24     88.71 o 
  -1   4   1     6810.09     7241.10    156.17 o 
   0   4   1      799.36      804.60     19.85 o 
   1   4   1     6536.63     6971.64    150.93 o 
   2   4   1    10238.78    10634.85    229.04 o 
   3   4   1      288.61      257.07     10.40 o 
   4   4   1       86.38       88.47     11.44 o 
   5   4   1     2457.30     2514.58     59.05 o 
   6   4   1      620.41      622.56     31.57 o 
   7   4   1       10.25        0.66     13.82 o 
   8   4   1      463.59      478.97     31.62 o 
   9   4   1        5.36        3.82     17.91 o 
 -11   5   1        2.48       11.74     16.06 o 
 -10   5   1      442.60      487.77     30.09 o 
  -8   5   1       45.38       50.68     12.94 o 
  -7   5   1     2505.34     2474.93     82.91 o 
  -6   5   1        7.94        7.48      5.34 o 
  -5   5   1      658.60      752.07     20.40 o 
  -4   5   1      112.32      113.39      6.72 o 
  -3   5   1     3270.54     3142.72     55.73 o 
  -2   5   1     6533.05     6658.19    115.36 o 
  -1   5   1       57.36       62.02      4.75 o 
   0   5   1      280.97      340.64     11.04 o 
   1   5   1      263.56      278.66     10.62 o 
   2   5   1      104.57       66.17      6.22 o 
   3   5   1      289.63      312.83     12.43 o 
   4   5   1     4841.91     5307.11    118.03 o 
   5   5   1      905.11      825.94     36.59 o 
   6   5   1       61.46       53.96     14.31 o 
   7   5   1        3.23       19.06     15.51 o 
   8   5   1       33.13       12.62     16.99 o 
  -9   6   1        1.08       -2.24     12.02 o 
  -8   6   1      113.97       77.48     11.74 o 
  -7   6   1      689.75      637.61     20.07 o 
  -6   6   1     1142.39     1236.48     31.06 o 
  -5   6   1      253.68      239.64     10.54 o 
  -4   6   1     1850.91     1725.93     39.59 o 
  -3   6   1       55.62       45.71      4.26 o 
  -2   6   1      484.78      538.16     15.45 o 
  -1   6   1     3730.38     3782.32     84.05 o 
   0   6   1      102.92      100.75      6.71 o 
   1   6   1      154.73      155.49      8.38 o 
   2   6   1      330.06      359.60     15.32 o 
   3   6   1       87.08       80.08      8.20 o 
   4   6   1      765.05      789.40     34.84 o 
   5   6   1      159.50      169.36     17.64 o 
   6   6   1      162.00      172.47     19.83 o 
   7   6   1      310.22      312.51     26.43 o 
 -10   7   1        0.46        5.79     16.28 o 
  -9   7   1      146.18      117.70     18.19 o 
  -8   7   1      394.21      405.68     26.93 o 
  -7   7   1       45.20       32.66     12.73 o 
  -6   7   1      228.53      208.44     10.75 o 
  -5   7   1     2504.04     2432.87     54.97 o 
  -4   7   1      309.77      280.91      8.82 o 
  -3   7   1     1005.42     1038.21     21.21 o 
  -2   7   1      859.40      786.62     24.44 o 
  -1   7   1      826.86      750.88     29.82 o 
   0   7   1      701.74      739.40     29.63 o 
   1   7   1     1178.83     1166.24     30.12 o 
   2   7   1     2011.03     1969.89    153.00 o 
   3   7   1      196.08      191.53     11.17 o 
   4   7   1      118.02      101.97     15.67 o 
   5   7   1      366.06      357.02     25.12 o 
   6   7   1        2.91       -1.37     14.75 o 
   7   7   1       82.70       96.34     20.32 o 
 -10   8   1      803.46      773.13     39.81 o 
  -9   8   1       37.82       38.29     15.84 o 
  -8   8   1      531.98      489.84     29.16 o 
  -7   8   1        4.24       15.84     12.78 o 
  -6   8   1      325.36      301.42     21.90 o 
  -5   8   1      478.33      503.93     27.09 o 
  -4   8   1      280.17      269.63     16.99 o 
  -3   8   1       68.62       71.04      7.12 o 
  -2   8   1     3107.04     3088.57     70.77 o 
  -1   8   1      753.58      696.88     21.90 o 
   0   8   1      382.64      353.10     14.35 o 
   1   8   1       51.13       60.92      8.55 o 
   2   8   1      647.42      663.84     42.38 o 
   3   8   1       25.53       28.56     12.40 o 
   4   8   1      271.53      302.57     23.70 o 
   5   8   1     1477.74     1547.95     61.88 o 
   6   8   1       44.96       54.94     18.24 o 
 -10   9   1      167.02      178.37     23.16 o 
  -9   9   1       26.21       39.92     16.71 o 
  -8   9   1       11.81       -0.44     14.69 o 
  -7   9   1      407.60      396.72     26.16 o 
  -6   9   1       88.47       97.32     15.46 o 
  -5   9   1       62.48       57.29     12.67 o 
  -4   9   1     1361.47     1305.73     50.08 o 
  -3   9   1       58.42       51.79     24.96 o 
  -2   9   1       98.66      107.12      8.70 o 
  -1   9   1      144.96      152.86     14.64 o 
   0   9   1      380.56      352.85     20.07 o 
   1   9   1       40.09       45.37      8.39 o 
   2   9   1       20.93       28.72      8.51 o 
   3   9   1      429.00      372.26     24.58 o 
   4   9   1      274.86      319.72     25.29 o 
   5   9   1       53.15       54.18     17.59 o 
 -10  10   1       13.15        4.48     16.93 o 
  -9  10   1        2.14      -11.14     16.06 o 
  -8  10   1       76.37       57.84     16.82 o 
  -7  10   1      363.08      339.54     26.27 o 
  -6  10   1        0.08        9.89     13.27 o 
  -5  10   1      173.48      152.05     17.42 o 
  -4  10   1     1417.00     1476.35     56.80 o 
  -3  10   1       87.99       82.25     15.40 o 
  -2  10   1       19.39       24.96     12.18 o 
  -1  10   1      669.56      599.89     53.69 o 
   0  10   1      268.62      280.33     15.19 o 
   1  10   1        4.01        4.32      8.51 o 
   2  10   1      375.04      406.66     27.47 o 
   3  10   1      404.46      415.78     28.95 o 
   4  10   1      116.97      102.73     19.83 o 
  -9  11   1        6.66        1.69     17.04 o 
  -8  11   1       99.46       99.89     21.14 o 
  -7  11   1       41.99       49.75     17.15 o 
  -6  11   1      567.50      549.15     33.21 o 
  -5  11   1      311.11      348.88     27.03 o 
  -4  11   1       28.41       32.50     14.47 o 
  -3  11   1        0.89        3.71     13.82 o 
  -2  11   1      755.61      719.72     34.95 o 
  -1  11   1      186.00      231.73     21.03 o 
   0  11   1        6.82       10.16     13.05 o 
   1  11   1      129.75      126.82     18.02 o 
   2  11   1      123.52      135.88     20.04 o 
   3  11   1       15.87        3.00     15.40 o 
  -8  12   1        4.94       11.25     18.84 o 
  -7  12   1        1.55        2.84     17.97 o 
  -6  12   1       47.44       46.70     17.64 o 
  -5  12   1        2.67       -6.72     13.98 o 
  -4  12   1       34.54       50.41     16.00 o 
  -3  12   1      248.96      272.80     23.43 o 
  -2  12   1      139.41      144.18     18.73 o 
  -1  12   1        3.16        3.82     15.78 o 
   0  12   1       80.91      106.50     18.79 o 
  -7  13   1       84.28       86.62     22.45 o 
  -6  13   1       93.20       91.37     22.06 o 
  -5  13   1        1.56        4.92     16.33 o 
  -4  13   1      461.20      537.30     33.42 o 
  -3  13   1        1.32       -8.90     17.26 o 
  -2  13   1        8.69        9.94     16.71 o 
  -1  13   1      157.99      164.23     22.50 o 
   2 -14   2      115.92      143.09     22.17 o 
   3 -14   2       12.27       18.30     17.04 o 
   4 -14   2      142.00      102.46     20.97 o 
   5 -14   2        2.98       -6.39     18.46 o 
  -1 -13   2      144.21      177.72     24.52 o 
   1 -13   2       82.34      112.02     18.41 o 
   2 -13   2       29.28       66.19     18.02 o 
   3 -13   2       43.81       44.13     17.91 o 
   4 -13   2       97.02       89.19     18.62 o 
   5 -13   2      258.67      233.81     23.81 o 
   6 -13   2       55.86       72.36     19.44 o 
   7 -13   2       25.49       20.48     19.77 o 
  -2 -12   2       10.68       22.34     16.93 o 
  -1 -12   2      187.05      221.74     22.61 o 
   0 -12   2      156.14      179.79     19.93 o 
   1 -12   2        7.71       15.82     10.84 o 
   2 -12   2      270.22      294.14     16.53 o 
   3 -12   2      949.71      926.76     41.73 o 
   4 -12   2       22.56       39.60     15.40 o 
   5 -12   2       16.02       16.06     15.89 o 
   6 -12   2       10.18        9.39     14.75 o 
   7 -12   2        4.88        9.61     15.57 o 
   8 -12   2       57.57       44.51     19.83 o 
  -4 -11   2       50.09       44.07     20.10 o 
  -3 -11   2       56.26       72.20     18.35 o 
  -2 -11   2       95.44       63.79     17.20 o 
  -1 -11   2      240.03      244.07     21.85 o 
   0 -11   2      552.40      603.33     26.79 o 
   1 -11   2      146.15      146.09     11.66 o 
   2 -11   2      574.44      541.19     20.31 o 
   3 -11   2      243.67      248.06     14.40 o 
   4 -11   2        0.77        3.53      7.70 o 
   5 -11   2      158.27      110.98     17.31 o 
   6 -11   2        8.89       11.36     14.42 o 
   7 -11   2      152.29      143.80     20.15 o 
   8 -11   2       82.13      103.22     20.70 o 
   9 -11   2        0.54       12.73     17.04 o 
  -5 -10   2      282.82      329.49     28.51 o 
  -4 -10   2      115.32       98.74     19.01 o 
  -3 -10   2        3.80       19.72     14.96 o 
  -2 -10   2       92.52       94.27     17.75 o 
  -1 -10   2        4.64       11.74     12.12 o 
   0 -10   2      139.54      154.96     11.17 o 
   1 -10   2     2700.97     2586.61     61.99 o 
   2 -10   2       15.06        5.29     11.09 o 
   3 -10   2      267.82      237.43     13.08 o 
   4 -10   2        1.29        1.46      7.28 o 
   5 -10   2      133.55      117.46     10.56 o 
   6 -10   2      585.23      504.31     29.06 o 
   7 -10   2        0.42        1.04     14.04 o 
   8 -10   2      153.40      158.87     20.70 o 
   9 -10   2       38.30       45.66     17.75 o 
  10 -10   2       89.13       97.76     23.38 o 
  -6  -9   2       26.88       46.20     18.57 o 
  -5  -9   2        6.81       -0.93     14.53 o 
  -4  -9   2        4.89        4.86     13.87 o 
  -3  -9   2     1692.73     1741.94     65.76 o 
  -2  -9   2       44.71       50.03     13.00 o 
  -1  -9   2      213.02      231.60     12.94 o 
   0  -9   2        9.26       11.54      6.82 o 
   1  -9   2      152.94      135.95     17.04 o 
   2  -9   2      446.02      413.99     15.85 o 
   3  -9   2     2837.89     2765.71     65.23 o 
   4  -9   2      473.72      509.84     22.06 o 
   5  -9   2        0.98        8.33      7.06 o 
   6  -9   2       14.71        8.79     11.69 o 
   7  -9   2      176.48      166.19     18.57 o 
   8  -9   2       14.51       16.60     15.78 o 
   9  -9   2       13.53       19.99     16.49 o 
  -6  -8   2      107.08      119.39     21.25 o 
  -5  -8   2        3.14      -15.24     12.40 o 
  -4  -8   2       62.65       64.45     14.69 o 
  -3  -8   2      214.06      207.81     19.22 o 
  -2  -8   2       92.98      161.71     16.33 o 
  -1  -8   2      680.07      659.40     20.37 o 
   0  -8   2     2150.76     2264.79     53.86 o 
   1  -8   2      880.13      858.70     25.45 o 
   2  -8   2      164.72      176.46     10.14 o 
   3  -8   2      522.43      476.24     16.51 o 
   4  -8   2      419.08      404.40     16.19 o 
   5  -8   2       42.80       39.91      7.42 o 
   6  -8   2      171.78      146.70     16.22 o 
   7  -8   2      872.71      838.23     38.18 o 
   8  -8   2       72.22       84.49     16.44 o 
   9  -8   2      137.06      169.80     21.96 o 
  10  -8   2      112.28      339.21     54.56 o 
  -7  -7   2      150.38      160.08     22.67 o 
  -6  -7   2      143.64      171.11     20.81 o 
  -5  -7   2      567.84      594.92     32.11 o 
  -4  -7   2      506.34      516.99     29.00 o 
  -3  -7   2     1311.18     1185.80     46.42 o 
  -2  -7   2      312.44      305.86     30.80 o 
  -1  -7   2      999.36     1009.72     40.28 o 
   0  -7   2     1921.47     1962.24     46.73 o 
   1  -7   2     5564.41     5638.45    124.41 o 
   2  -7   2       12.86       14.26      5.27 o 
   3  -7   2      217.15      182.20      9.63 o 
   4  -7   2      239.17      236.79     11.64 o 
   5  -7   2      687.08      586.02     27.96 o 
   6  -7   2     1152.84     1104.26     43.86 o 
   7  -7   2       72.62      108.47     15.73 o 
   8  -7   2        6.52       -9.45     12.62 o 
  10  -7   2       64.97      157.18     31.95 o 
  -8  -6   2        4.07       -3.06     17.15 o 
  -7  -6   2        5.27       12.45     15.62 o 
  -6  -6   2      268.73      251.83     22.12 o 
  -5  -6   2      206.21      226.49     19.39 o 
  -4  -6   2     1675.68     1607.92     59.42 o 
  -3  -6   2     1040.57     1121.79     43.47 o 
  -2  -6   2     5119.53     5110.17    116.52 o 
  -1  -6   2      212.62      232.49     10.03 o 
   0  -6   2      715.74      742.36     20.14 o 
   1  -6   2     1012.83     1041.66     26.38 o 
   2  -6   2       28.42       46.63      5.52 o 
   3  -6   2     4239.71     4711.90     82.76 o 
   4  -6   2     1044.82     1006.50     20.09 o 
   5  -6   2     1926.98     1941.25     44.05 o 
   6  -6   2       13.10       21.25     10.65 o 
   7  -6   2      407.33      422.50     26.27 o 
   9  -6   2       56.43       93.12     21.25 o 
  10  -6   2       16.27       34.24     20.26 o 
  -8  -5   2        2.02        5.13     16.11 o 
  -7  -5   2       40.01       40.20     15.29 o 
  -6  -5   2      816.08      841.29     38.45 o 
  -5  -5   2       19.75       24.36     11.09 o 
  -4  -5   2      287.05      301.86     19.39 o 
  -3  -5   2     2489.94     2576.87     58.76 o 
  -2  -5   2     1909.21     2008.72     46.28 o 
  -1  -5   2     1929.68     2034.62     46.73 o 
   0  -5   2     6168.64     6148.19    133.89 o 
   1  -5   2     4241.16     4187.98     92.33 o 
   2  -5   2     2605.31     2741.10     70.18 o 
   3  -5   2     1647.23     1626.37     29.92 o 
   4  -5   2     1195.99     1059.80     39.05 o 
   5  -5   2      574.94      541.45     25.29 o 
   6  -5   2      364.84      307.59     20.04 o 
   8  -5   2       30.25       63.57     14.64 o 
   9  -5   2       19.81        6.88     15.07 o 
  10  -5   2      158.65      151.45     20.37 o 
  -9  -4   2        3.98      -10.76     17.09 o 
  -8  -4   2       45.62       62.48     17.04 o 
  -7  -4   2       67.06       76.52     15.95 o 
  -6  -4   2     1314.59     1279.79     51.01 o 
  -4  -4   2      989.31      966.79     37.85 o 
  -3  -4   2      735.00      747.07     22.61 o 
  -2  -4   2       10.02       14.16      5.11 o 
  -1  -4   2        7.14        6.19      2.96 o 
   0  -4   2     1815.56     1844.59     42.00 o 
   1  -4   2      675.95      669.42     40.36 o 
   2  -4   2     5728.27     6264.96    136.07 o 
   3  -4   2       92.35       58.01      7.81 o 
   4  -4   2      900.62     1052.38     38.12 o 
   5  -4   2      129.38      105.79     11.47 o 
   7  -4   2      275.57      288.59     19.55 o 
   8  -4   2       72.65       85.20     14.42 o 
   9  -4   2       80.02       76.30     14.69 o 
  11  -4   2        9.87       28.29     18.95 o 
  -9  -3   2       12.27       14.96     17.86 o 
  -8  -3   2      105.91      114.15     18.24 o 
  -7  -3   2      503.96      505.35     28.62 o 
  -6  -3   2       24.65       13.65     10.49 o 
  -5  -3   2     1194.48     1192.46     45.00 o 
  -4  -3   2     1646.57     1732.02     39.99 o 
  -3  -3   2      147.40      136.17      6.23 o 
  -2  -3   2    18587.76    19022.36    406.53 o 
  -1  -3   2       87.87       98.73      4.93 o 
   0  -3   2     6255.14     6630.06    142.91 o 
   1  -3   2     4929.10     4948.85    107.37 o 
   2  -3   2     2151.71     2122.59     47.71 o 
   3  -3   2      510.07      609.28     23.32 o 
   4  -3   2     4258.80     4207.10    131.19 o 
   5  -3   2     2712.35     2778.32     89.51 o 
   6  -3   2      324.32      336.48     19.66 o 
   7  -3   2        3.88        4.59      9.50 o 
   8  -3   2        9.44        9.50     10.65 o 
   9  -3   2        0.49        8.41     11.47 o 
  10  -3   2       25.44       36.16     15.73 o 
  11  -3   2      446.64      468.16     35.39 o 
 -10  -2   2        2.70        0.44     17.97 o 
  -9  -2   2      237.09      228.67     23.59 o 
  -8  -2   2        1.02      -10.76     12.51 o 
  -7  -2   2      168.00      184.05     18.19 o 
  -6  -2   2     1442.15     1338.89     50.30 o 
  -5  -2   2        5.45        7.37      7.65 o 
  -4  -2   2       25.66       19.85      3.35 o 
  -3  -2   2      286.74      271.00      8.14 o 
  -2  -2   2     6917.82     7183.34    156.72 o 
  -1  -2   2      825.75      877.32     20.15 o 
   0  -2   2      378.12      415.49     17.09 o 
   1  -2   2    13879.94    13995.79    299.18 o 
   2  -2   2     2968.81     3245.77    100.16 o 
   3  -2   2     1131.59     1145.93     38.56 o 
   4  -2   2      803.78      725.12     27.14 o 
   5  -2   2      126.46       75.53      8.79 o 
   6  -2   2      650.96      559.42     24.14 o 
   7  -2   2      205.15      204.92     16.38 o 
   8  -2   2      218.58      220.48     17.53 o 
   9  -2   2        1.61       -6.34     12.40 o 
  10  -2   2       27.29       41.78     16.71 o 
 -10  -1   2       16.11       15.57     17.20 o 
  -9  -1   2      183.73      159.26     19.55 o 
  -8  -1   2        5.97      -14.58     11.14 o 
  -7  -1   2       33.30       16.38     10.98 o 
  -6  -1   2       14.66        2.84      8.36 o 
  -5  -1   2     1396.81     1289.27     30.73 o 
  -4  -1   2     4341.56     4741.27    103.23 o 
  -3  -1   2      473.62      545.71     17.59 o 
  -2  -1   2      189.38      226.87     10.43 o 
  -1  -1   2     3482.29     3589.58     78.14 o 
   0  -1   2     5741.83     5955.71    103.09 o 
   1  -1   2      939.90      891.37     20.80 o 
   2  -1   2     7092.40     7647.29    231.19 o 
   3  -1   2      162.06      176.08     10.32 o 
   4  -1   2     1055.51      941.73     33.48 o 
   5  -1   2       37.17       24.36      6.99 o 
   6  -1   2      670.86      732.88     29.33 o 
   7  -1   2     1106.26     1088.69     40.58 o 
   8  -1   2      234.39      250.74     25.15 o 
   9  -1   2      222.10      180.67     19.83 o 
  10  -1   2      102.94      106.88     19.77 o 
 -10   0   2        6.20       17.04     15.67 o 
  -9   0   2     1170.54     1155.00     49.26 o 
  -8   0   2      319.65      339.32     22.72 o 
  -7   0   2       10.95       19.55     10.10 o 
  -6   0   2      316.87      321.95     15.70 o 
  -5   0   2      416.65      363.57     11.41 o 
  -4   0   2     1954.25     2223.99     49.72 o 
  -3   0   2     1010.93      980.20     22.71 o 
  -2   0   2    10460.30    10993.83    235.33 o 
  -1   0   2    10665.77    10815.31    185.78 o 
   0   0   2      132.90      146.90      3.55 o 
   1   0   2     1572.94     1764.34     54.89 o 
   2   0   2    13667.94    13780.01    414.09 o 
   3   0   2      176.56      194.16     10.27 o 
   4   0   2     5784.88     6065.64    185.53 o 
   5   0   2     1301.39     1329.38     45.60 o 
   6   0   2      301.03      303.93     17.26 o 
   7   0   2      211.00      215.22     11.96 o 
   8   0   2        8.61       10.81     12.73 o 
   9   0   2       20.70       24.14     15.35 o 
  10   0   2        0.16        6.72     16.66 o 
 -11   1   2        0.23       -6.50     16.66 o 
 -10   1   2      131.49      167.34     20.54 o 
  -9   1   2       35.24       40.52     13.54 o 
  -8   1   2      177.51      154.12     15.62 o 
  -7   1   2      301.25      258.44     17.97 o 
  -6   1   2      203.36      173.86      8.85 o 
  -5   1   2     2849.88     3008.70     67.25 o 
  -4   1   2      198.61      230.72      8.23 o 
  -3   1   2     2973.09     3477.39     75.74 o 
  -2   1   2    27020.52    25965.08    448.31 o 
  -1   1   2    10662.02    10495.45    181.37 o 
   0   1   2        2.22        8.71      1.73 o 
   1   1   2     3691.26     3913.32    119.50 o 
   2   1   2     8800.45     8712.28    263.08 o 
   3   1   2      943.26      965.81     33.15 o 
   4   1   2     4354.85     4475.91    138.29 o 
   5   1   2     1407.90     1314.91     32.95 o 
   6   1   2      196.14      205.23     11.13 o 
   7   1   2      295.36      271.25     21.03 o 
   8   1   2      563.38      571.60     31.73 o 
   9   1   2        0.89        9.56     15.84 o 
  10   1   2      172.05      183.67     24.14 o 
 -11   2   2      645.14      739.54     40.14 o 
 -10   2   2      107.98      117.15     18.84 o 
  -9   2   2       44.24       31.57     12.45 o 
  -8   2   2       71.94       81.98     12.56 o 
  -7   2   2      201.48      189.43     10.43 o 
  -6   2   2       79.25       86.54     10.16 o 
  -5   2   2     2946.39     3112.90     69.56 o 
  -4   2   2     4505.93     4478.64    137.58 o 
  -3   2   2     3813.18     4258.10     90.09 o 
  -2   2   2      136.04      145.56      5.76 o 
  -1   2   2     9148.12     9118.25    189.57 o 
   0   2   2      199.07      223.80      6.88 o 
   1   2   2       16.55       17.92      4.15 o 
   2   2   2    10244.09    11274.32    242.03 o 
   3   2   2     1554.08     1612.23     37.79 o 
   4   2   2       96.91      157.00      8.67 o 
   5   2   2        4.43       19.19      5.81 o 
   6   2   2       58.82       56.60      7.66 o 
   7   2   2      456.73      485.58     27.91 o 
   8   2   2       58.47       85.36     16.38 o 
   9   2   2       24.22       16.60     16.38 o 
 -11   3   2       65.34       75.59     19.22 o 
 -10   3   2      115.26      133.48     18.41 o 
  -9   3   2      411.47      466.68     27.36 o 
  -8   3   2      318.18      323.76     20.32 o 
  -7   3   2      963.69      929.18     25.72 o 
  -6   3   2       35.07       25.45      7.97 o 
  -5   3   2      360.30      447.51     20.26 o 
  -4   3   2     5182.14     5250.29    111.21 o 
  -3   3   2     1293.32     1421.87     32.06 o 
  -2   3   2     3087.33     2969.97     63.56 o 
  -1   3   2    12615.94    12392.73    212.70 o 
   0   3   2       11.75       10.18      2.32 o 
   1   3   2     4455.74     5147.46    121.68 o 
   2   3   2     5853.52     6264.31    136.08 o 
   3   3   2      124.84       75.78      6.05 o 
   4   3   2      456.02      483.12     17.18 o 
   5   3   2     1718.52     1821.32     44.37 o 
   6   3   2      677.82      704.04     33.37 o 
   7   3   2       99.93      121.46     17.75 o 
   8   3   2      130.84      158.27     20.10 o 
   9   3   2        7.28        8.30     18.02 o 
 -11   4   2       86.25       73.73     16.99 o 
 -10   4   2      545.76      636.65     34.19 o 
  -9   4   2       49.63       34.08     12.34 o 
  -8   4   2      365.35      345.49     15.28 o 
  -7   4   2      381.84      387.66     22.06 o 
  -6   4   2     1909.37     1935.72     65.32 o 
  -5   4   2     2927.03     2946.65     64.88 o 
  -4   4   2       37.00       52.87      5.27 o 
  -3   4   2       28.50       58.78      4.59 o 
  -2   4   2     1990.82     1958.08     35.27 o 
  -1   4   2      417.65      377.47      8.85 o 
   0   4   2     3664.63     3989.34     87.41 o 
   1   4   2     5645.65     5756.72    125.27 o 
   2   4   2     1683.26     1540.28     36.59 o 
   3   4   2      621.20      626.05     18.28 o 
   4   4   2      412.03      442.45     15.44 o 
   5   4   2      112.54      122.86      9.57 o 
   6   4   2      259.12      229.11     19.72 o 
   7   4   2       25.80       37.41     14.96 o 
   8   4   2      661.20      719.55     39.00 o 
  -9   5   2        9.34       -0.49      7.36 o 
  -8   5   2        3.41        4.53      9.89 o 
  -7   5   2     1638.63     1392.64     86.26 o 
  -6   5   2      793.83      772.63     21.50 o 
  -5   5   2      306.14      267.44     11.34 o 
  -4   5   2     1035.96     1010.58     26.35 o 
  -3   5   2     4501.31     4623.54     80.97 o 
  -2   5   2      588.95      635.14     17.03 o 
  -1   5   2     1041.60     1275.00     30.30 o 
   0   5   2     1359.89     1431.99     62.12 o 
   1   5   2     2458.29     2703.70     61.27 o 
   2   5   2       17.29       28.95      5.60 o 
   3   5   2     2520.29     2760.66     63.64 o 
   4   5   2        5.35        2.35      6.22 o 
   5   5   2        3.84      -12.94     10.16 o 
   6   5   2        3.06       -2.02     12.62 o 
   7   5   2       34.32       29.27     15.67 o 
   8   5   2      102.09       89.95     20.26 o 
 -10   6   2      419.34      420.26     29.33 o 
  -9   6   2        6.02        5.14      8.38 o 
  -8   6   2     1529.71     1450.83     37.43 o 
  -7   6   2     1682.96     1627.38     45.11 o 
  -6   6   2      289.53      287.16     14.17 o 
  -5   6   2      347.45      328.56     12.44 o 
  -4   6   2     2093.05     2047.88     46.54 o 
  -3   6   2     2369.51     2351.21     42.81 o 
  -2   6   2      240.05      194.72      6.98 o 
  -1   6   2    19591.63    19711.86    422.03 o 
   0   6   2       11.81       15.71      4.48 o 
   1   6   2     1920.39     1968.93     46.53 o 
   2   6   2     1612.22     1738.58     42.18 o 
   3   6   2       31.51       38.71     14.39 o 
   4   6   2       10.90       17.28      7.55 o 
   5   6   2      527.87      568.92     30.26 o 
   6   6   2      549.33      493.06     29.82 o 
   7   6   2       41.90       41.29     16.82 o 
 -10   7   2      355.14      400.38     30.04 o 
  -9   7   2       26.36       28.62     14.36 o 
  -8   7   2      372.14      326.32     23.54 o 
  -7   7   2        0.46       -0.61      6.63 o 
  -6   7   2       87.01       87.06      8.42 o 
  -5   7   2      215.06      201.72     10.19 o 
  -4   7   2       31.84       36.12      5.41 o 
  -3   7   2        3.21        4.40      4.40 o 
  -2   7   2      405.32      422.32     13.93 o 
  -1   7   2     1762.04     1796.27     42.82 o 
   0   7   2      139.70      141.38      8.56 o 
   1   7   2      242.48      192.66     21.22 o 
   2   7   2     1494.17     1375.69     97.73 o 
   3   7   2       86.96       97.86     11.28 o 
   4   7   2      131.74      140.20     17.09 o 
   5   7   2        7.89       25.51     14.31 o 
   6   7   2       82.65       72.69     18.35 o 
   7   7   2        3.07        7.54     17.09 o 
 -10   8   2      512.66      639.87     37.03 o 
  -9   8   2       10.70       -1.09     12.83 o 
  -8   8   2      553.11      498.03     29.22 o 
  -7   8   2        4.42        3.17     11.85 o 
  -6   8   2      212.80      187.11     17.31 o 
  -5   8   2       84.18       92.54      8.03 o 
  -4   8   2      811.34      749.22     33.78 o 
  -3   8   2     4652.03     4582.79    145.66 o 
  -2   8   2      350.87      357.52     13.67 o 
  -1   8   2       30.55       26.29      6.58 o 
   0   8   2     1602.81     1480.50     48.33 o 
   1   8   2      670.51      583.78     19.15 o 
   2   8   2      138.20      140.50     10.68 o 
   3   8   2      537.13      642.80     21.75 o 
   4   8   2       52.21       29.49     14.42 o 
   5   8   2       45.51       45.00     15.89 o 
   6   8   2       38.42       56.80     18.41 o 
 -10   9   2       14.08       11.31     17.20 o 
  -9   9   2       10.47       -4.37     14.31 o 
  -8   9   2      359.85      389.62     27.58 o 
  -7   9   2       36.41       35.45     13.98 o 
  -6   9   2      272.00      254.83     20.48 o 
  -5   9   2        2.15        3.93     11.36 o 
  -4   9   2       19.87       22.12     11.58 o 
  -3   9   2      259.28      288.15     20.64 o 
  -2   9   2      454.51      432.17     24.85 o 
  -1   9   2     1546.77     1438.76     36.96 o 
   0   9   2      655.59      644.00     25.42 o 
   1   9   2      317.25      342.23     15.25 o 
   2   9   2       14.64       13.30      8.03 o 
   3   9   2      290.45      269.36     22.23 o 
   4   9   2        0.15      -20.64     13.76 o 
   5   9   2       55.79       71.60     18.35 o 
 -10  10   2       84.84       33.10     18.02 o 
  -9  10   2      124.88      115.46     20.97 o 
  -8  10   2        8.52       13.49     15.07 o 
  -7  10   2       71.04       84.00     16.66 o 
  -6  10   2      259.56      200.00     20.04 o 
  -5  10   2       11.98       -4.92     12.40 o 
  -4  10   2      217.21      242.49     21.30 o 
  -3  10   2        3.10      -11.74     11.09 o 
  -2  10   2     1094.09     1021.03     42.22 o 
  -1  10   2      940.74      956.14     40.09 o 
   0  10   2        1.71        3.17     12.51 o 
   1  10   2      139.13      144.24     16.60 o 
   2  10   2      468.01      500.66     20.76 o 
   3  10   2       22.98        4.42     14.96 o 
   4  10   2      321.47      372.69     29.66 o 
  -9  11   2        7.39       -1.86     18.19 o 
  -8  11   2      126.97      116.60     21.25 o 
  -7  11   2       10.73       32.77     16.17 o 
  -6  11   2        3.72       -2.89     13.93 o 
  -5  11   2       15.65       21.46     14.69 o 
  -4  11   2       53.50       46.04     15.40 o 
  -3  11   2      474.73      488.86     29.44 o 
  -2  11   2       34.71       27.03     13.98 o 
  -1  11   2      117.07      136.76     17.59 o 
   0  11   2      572.16      595.74     32.77 o 
   1  11   2       10.57        5.52     14.20 o 
  -8  12   2      116.25       94.70     21.35 o 
  -7  12   2       27.69        4.97     17.91 o 
  -6  12   2       52.76       48.99     17.80 o 
  -5  12   2       17.57       17.97     15.40 o 
  -4  12   2       29.70       25.18     16.00 o 
  -3  12   2      336.14      392.08     29.98 o 
  -2  12   2        0.35       -9.39     16.06 o 
  -1  12   2       26.54       25.18     15.51 o 
   0  12   2      469.32      559.04     33.81 o 
  -6  13   2        9.43       -5.95     17.64 o 
  -5  13   2       39.91       33.59     18.24 o 
  -4  13   2        6.93       -5.19     17.80 o 
  -3  13   2        4.88       -8.52     17.48 o 
  -2  13   2      229.29      255.38     25.23 o 
  -1  13   2       87.54      132.99     22.61 o 
   2 -14   3       73.80       88.09     18.95 o 
   3 -14   3      100.43      128.07     20.43 o 
   4 -14   3       13.20       19.77     17.75 o 
   5 -14   3        8.04        6.17     17.59 o 
  -1 -13   3       28.67       14.64     17.42 o 
   0 -13   3       40.25       49.75     17.09 o 
   1 -13   3       66.07       72.15     18.19 o 
   2 -13   3        0.98       -6.01     13.93 o 
   3 -13   3        0.34      -15.02     14.09 o 
   4 -13   3       79.51       81.10     18.24 o 
   5 -13   3       52.26       46.31     18.62 o 
   6 -13   3        2.03       -8.41     17.64 o 
   7 -13   3       84.64       75.70     20.54 o 
  -2 -12   3        0.87      -16.33     15.02 o 
  -1 -12   3       21.87        3.66     15.46 o 
   0 -12   3      286.89      346.15     27.09 o 
   1 -12   3        2.61       -0.23      9.29 o 
   2 -12   3      202.01      201.15     14.33 o 
   3 -12   3      114.70       83.84     11.50 o 
   4 -12   3      198.20      195.33     14.26 o 
   5 -12   3      153.46      114.69     18.57 o 
   6 -12   3      318.16      310.32     25.72 o 
   7 -12   3      199.00      197.11     23.10 o 
   8 -12   3        1.08        6.99     18.19 o 
  -4 -11   3       95.49       94.48     22.01 o 
  -3 -11   3        9.06        9.50     16.00 o 
  -2 -11   3      339.91      321.96     26.87 o 
  -1 -11   3        4.05       -4.37     13.38 o 
   0 -11   3      185.28      186.33     12.88 o 
   1 -11   3      158.40      157.11     12.50 o 
   2 -11   3        9.75        8.59      8.39 o 
   3 -11   3      483.04      508.84     24.14 o 
   4 -11   3        0.38       -2.69      8.05 o 
   5 -11   3      319.47      305.51     16.55 o 
   6 -11   3       16.88       19.10      9.82 o 
   7 -11   3       72.42      103.33     18.24 o 
   8 -11   3      106.58      124.03     21.19 o 
   9 -11   3      189.29      179.68     25.40 o 
  -5 -10   3      157.25      133.53     22.06 o 
  -4 -10   3      166.48      176.73     21.79 o 
  -3 -10   3      104.09      119.55     19.28 o 
  -2 -10   3      263.85      233.48     21.46 o 
  -1 -10   3      635.72      666.41     34.74 o 
   0 -10   3      147.61      160.94     11.35 o 
   1 -10   3       82.50       77.23     15.78 o 
   2 -10   3       97.91      117.84     10.34 o 
   3 -10   3     1040.79      989.39     29.05 o 
   4 -10   3      458.50      434.13     21.98 o 
   5 -10   3       26.28       17.08      9.64 o 
   6 -10   3      118.72      129.44     18.68 o 
   7 -10   3      320.14      308.63     25.07 o 
   8 -10   3        8.63       12.62     16.11 o 
   9 -10   3        4.93       -9.83     17.15 o 
  -6  -9   3       95.07      139.81     23.05 o 
  -5  -9   3       11.57       17.09     16.28 o 
  -4  -9   3       12.52        8.52     13.82 o 
  -3  -9   3      647.90      670.40     34.41 o 
  -2  -9   3      503.52      512.83     28.56 o 
  -1  -9   3      500.35      479.44     17.98 o 
   0  -9   3     1331.89     1389.52     36.41 o 
   1  -9   3      522.93      488.75     18.02 o 
   2  -9   3       44.26       35.58      7.84 o 
   3  -9   3       22.14       22.08      8.44 o 
   4  -9   3      870.84      848.60     25.64 o 
   5  -9   3      280.96      285.42     16.41 o 
   6  -9   3      182.94      168.60     18.62 o 
   7  -9   3      591.54      580.34     33.15 o 
   8  -9   3       41.78       65.37     17.91 o 
   9  -9   3      259.09      213.16     25.12 o 
  10  -9   3        4.26      -68.92     77.61 o 
  -6  -8   3      262.94      275.86     25.29 o 
  -5  -8   3       29.72       37.79     14.91 o 
  -4  -8   3        6.44        5.63     12.02 o 
  -3  -8   3      208.36      197.27     18.46 o 
  -2  -8   3     2519.73     2429.05     84.27 o 
  -1  -8   3      886.81      851.30     24.14 o 
   0  -8   3      112.79      100.33      8.41 o 
   1  -8   3     1274.32     1236.34     33.86 o 
   2  -8   3       86.65       71.59      7.53 o 
   3  -8   3     1609.52     1548.29     39.18 o 
   4  -8   3      483.14      465.30     16.95 o 
   5  -8   3     1211.17     1161.96     31.90 o 
   6  -8   3        4.12        5.84     10.92 o 
   7  -8   3      565.32      611.47     32.44 o 
   8  -8   3       56.00       32.66     15.35 o 
  10  -8   3       96.22      258.93     42.82 o 
  -7  -7   3       48.39       68.38     18.73 o 
  -6  -7   3      423.86      397.11     28.24 o 
  -5  -7   3      302.63      294.81     22.83 o 
  -4  -7   3        6.64        7.21     10.70 o 
  -3  -7   3       10.72       25.51     10.98 o 
  -2  -7   3      603.62      560.35     17.61 o 
  -1  -7   3      269.19      271.73     19.61 o 
   0  -7   3      143.04      126.95      9.20 o 
   1  -7   3     3871.95     4122.71     92.53 o 
   2  -7   3      930.31      874.49     28.32 o 
   3  -7   3        2.15       11.65      5.58 o 
   4  -7   3       13.15       11.58      5.78 o 
   5  -7   3      143.68      126.93     13.93 o 
   6  -7   3       40.95       32.55     12.89 o 
   7  -7   3      169.16      158.06     17.64 o 
   9  -7   3       98.31      134.35     27.64 o 
  10  -7   3      120.52      118.08     26.65 o 
  -8  -6   3      289.01      337.25     29.33 o 
  -7  -6   3       26.62       32.93     16.49 o 
  -6  -6   3       28.32       27.58     13.71 o 
  -5  -6   3      738.41      770.62     36.21 o 
  -4  -6   3     2643.68     2551.39     87.88 o 
  -3  -6   3      439.93      426.60     22.88 o 
  -2  -6   3     1764.21     1753.82     62.78 o 
  -1  -6   3        4.53       10.00      4.49 o 
   0  -6   3        8.48       12.42     11.77 o 
   1  -6   3     3912.56     3955.61     95.17 o 
   2  -6   3      313.71      277.56     11.50 o 
   3  -6   3      459.72      477.45     15.54 o 
   4  -6   3     4535.88     4644.11    103.75 o 
   5  -6   3     1150.18     1179.52     44.78 o 
   6  -6   3        0.21       -3.44      9.89 o 
   8  -6   3      401.97      558.44     33.97 o 
   9  -6   3       26.55        9.23     16.71 o 
  10  -6   3       54.85       29.49     18.08 o 
  -8  -5   3      656.11      830.42     43.53 o 
  -7  -5   3       66.30       42.93     16.11 o 
  -6  -5   3     1811.36     1641.89     62.37 o 
  -5  -5   3        3.29        6.23     10.54 o 
  -4  -5   3      704.15      762.59     33.21 o 
  -3  -5   3     1161.49     1151.46     28.36 o 
  -2  -5   3     3223.39     3087.88     97.00 o 
  -1  -5   3     3807.94     3802.18     84.14 o 
   0  -5   3      596.19      632.03     17.40 o 
   1  -5   3      353.62      323.84     11.12 o 
   2  -5   3      393.69      422.01     13.36 o 
   3  -5   3     1630.69     1674.46     30.93 o 
   4  -5   3     1298.97     1359.48     48.12 o 
   5  -5   3      480.14      479.85     23.76 o 
   7  -5   3      799.77      820.21     36.59 o 
   8  -5   3       36.47       71.98     16.38 o 
   9  -5   3      439.78      410.92     27.09 o 
  10  -5   3       64.05       98.53     19.01 o 
  -9  -4   3       29.27       39.71     18.84 o 
  -8  -4   3      241.16      248.83     23.98 o 
  -7  -4   3     1757.35     1729.55     66.08 o 
  -6  -4   3       34.19       20.26     11.58 o 
  -5  -4   3     2724.50     2672.64     90.44 o 
  -4  -4   3       35.39       27.91      8.63 o 
  -3  -4   3       51.30       41.50      3.86 o 
  -2  -4   3       36.52       71.02      4.45 o 
  -1  -4   3     2829.37     2836.55     63.76 o 
   0  -4   3     2380.65     2415.07     54.27 o 
   1  -4   3     1656.34     1567.62     55.57 o 
   2  -4   3    11718.37    11661.63    250.81 o 
   3  -4   3      108.71      101.79      6.24 o 
   4  -4   3     1132.64     1200.22     43.09 o 
   6  -4   3      194.51      183.89     15.13 o 
   7  -4   3        4.13       -3.93     10.60 o 
   8  -4   3      464.05      425.01     25.72 o 
   9  -4   3       19.56       19.33     12.51 o 
  -9  -3   3      214.14      212.56     23.87 o 
  -8  -3   3      957.32      902.29     42.16 o 
  -7  -3   3       27.95       35.34     12.78 o 
  -6  -3   3      398.70      369.31     22.83 o 
  -5  -3   3     2335.64     2249.70     76.79 o 
  -4  -3   3      954.47      940.69     36.05 o 
  -3  -3   3     1574.94     1630.05     37.16 o 
  -2  -3   3     5855.65     6013.38    181.21 o 
  -1  -3   3       35.25       32.08      3.52 o 
   0  -3   3      134.08      154.76     10.81 o 
   1  -3   3     3475.87     3359.83     58.94 o 
   2  -3   3     5937.62     5848.74    126.99 o 
   4  -3   3     3438.99     3531.78    111.36 o 
   5  -3   3     4384.80     4771.87    149.59 o 
   6  -3   3      108.03      109.67     11.74 o 
   7  -3   3     1099.84      954.72     37.90 o 
   8  -3   3      984.87      889.62     37.08 o 
   9  -3   3       10.18        5.57     11.09 o 
 -10  -2   3        4.61       29.38     19.06 o 
  -9  -2   3     1237.30     1274.82     55.11 o 
  -8  -2   3      268.05      293.72     23.38 o 
  -7  -2   3     2739.02     2706.39     93.28 o 
  -6  -2   3       18.66       11.91      9.12 o 
  -5  -2   3      388.35      370.23     19.61 o 
  -4  -2   3       51.56       51.23      7.92 o 
  -3  -2   3        1.60        4.81      5.02 o 
  -2  -2   3     1341.63     1374.00     45.99 o 
  -1  -2   3     3134.86     3140.19     68.48 o 
   0  -2   3     8693.84     9459.97    162.61 o 
   1  -2   3     7417.08     7712.70    165.91 o 
   2  -2   3      577.00      519.01     30.26 o 
   3  -2   3      107.21      112.62      8.41 o 
   4  -2   3     2605.34     2854.83     90.93 o 
   5  -2   3       83.26       92.19     10.38 o 
   6  -2   3      684.56      644.46     27.47 o 
   7  -2   3      243.41      221.35     17.37 o 
   8  -2   3      290.46      278.15     20.21 o 
  10  -2   3       60.62       39.81     16.93 o 
 -10  -1   3        0.47       14.91     16.17 o 
  -9  -1   3      413.85      395.85     27.64 o 
  -8  -1   3     1192.51     1199.40     49.43 o 
  -7  -1   3     2246.79     2194.70     76.57 o 
  -6  -1   3        6.60       21.08      8.63 o 
  -5  -1   3     3604.48     3506.88     77.46 o 
  -4  -1   3     5510.48     5788.34    125.36 o 
  -2  -1   3     2440.87     2526.65     79.74 o 
  -1  -1   3    15575.85    15850.90    272.12 o 
   0  -1   3        8.67        8.65      3.19 o 
   1  -1   3    11280.85    12054.44    257.86 o 
   2  -1   3     8402.93     9057.89    274.00 o 
   3  -1   3      442.83      366.19     16.11 o 
   4  -1   3     1299.04     1139.10     39.60 o 
   5  -1   3     1165.71     1040.80     37.74 o 
   6  -1   3      881.59      839.92     33.26 o 
   7  -1   3        0.37       -6.28      9.34 o 
   8  -1   3     1747.16     1531.35     55.32 o 
   9  -1   3      134.66      140.47     19.06 o 
  10  -1   3        0.19       11.80     16.33 o 
 -10   0   3        1.14        4.64     14.96 o 
  -9   0   3       70.48       51.61     15.02 o 
  -8   0   3      271.30      251.72     20.10 o 
  -7   0   3        0.56       19.44      9.61 o 
  -6   0   3        9.85       13.54      7.76 o 
  -5   0   3     1067.67      983.06     23.99 o 
  -4   0   3       26.51       36.47     15.10 o 
  -3   0   3      559.49      545.36     13.52 o 
  -2   0   3     6269.28     6449.26    138.47 o 
  -1   0   3      190.01      186.26      4.59 o 
   0   0   3     1549.63     1627.87     28.92 o 
   1   0   3     2388.83     2406.44     74.88 o 
   2   0   3     3075.50     2965.10     92.14 o 
   3   0   3     1545.80     1503.60     49.48 o 
   4   0   3      618.27      575.37     23.43 o 
   5   0   3     2869.91     2809.67     90.22 o 
   6   0   3       17.60       23.70      8.79 o 
   7   0   3       30.79       31.09      7.68 o 
   8   0   3      267.65      292.63     23.87 o 
   9   0   3      189.07      183.56     20.97 o 
  10   0   3      250.38      250.03     25.61 o 
 -11   1   3      167.36      181.32     24.09 o 
 -10   1   3       14.43        5.30     14.42 o 
  -9   1   3       95.38      112.18     16.66 o 
  -8   1   3      117.32      132.50     14.42 o 
  -7   1   3     3265.01     3271.11    107.48 o 
  -6   1   3      819.94      753.96     30.04 o 
  -5   1   3     1522.77     1542.35     36.06 o 
  -4   1   3      598.96      462.92     12.82 o 
  -3   1   3      180.49      193.73      6.51 o 
  -2   1   3      187.39      190.61      4.92 o 
  -1   1   3     5457.93     5741.23     99.26 o 
   0   1   3     4523.85     4701.27     98.83 o 
   1   1   3     2055.55     2110.38     66.36 o 
   2   1   3     3535.01     3460.95    107.26 o 
   3   1   3       51.62       65.43      7.54 o 
   4   1   3      592.19      568.87     23.43 o 
   5   1   3     1392.02     1276.41     44.68 o 
   6   1   3     2494.74     2404.76     57.21 o 
   7   1   3       11.13        8.35      7.50 o 
   8   1   3      435.73      457.73     28.56 o 
   9   1   3       11.57        3.99     15.73 o 
 -11   2   3       36.78       24.09     16.66 o 
 -10   2   3        0.78       10.65     13.38 o 
  -9   2   3        0.14       -0.49     11.31 o 
  -8   2   3      502.35      479.96     24.90 o 
  -7   2   3     1715.43     1894.05     45.41 o 
  -6   2   3     1058.23     1074.26     28.59 o 
  -5   2   3     1041.48     1121.15     27.30 o 
  -4   2   3     4146.83     4043.24     88.36 o 
  -3   2   3      858.32     1032.95     19.50 o 
  -2   2   3        9.51        7.35      2.14 o 
  -1   2   3    11828.01    11994.75    344.35 o 
   0   2   3     3119.91     3170.83     67.82 o 
   1   2   3     3301.38     3457.07    107.21 o 
   2   2   3     1239.74     1205.62     40.69 o 
   3   2   3     3229.56     3370.73     75.36 o 
   4   2   3     2118.75     2285.69     53.23 o 
   5   2   3       27.90       13.85      6.14 o 
   6   2   3      621.22      582.68     19.70 o 
   7   2   3        0.04       -3.22     11.52 o 
   8   2   3      713.32      688.37     36.05 o 
   9   2   3      207.21      204.70     23.27 o 
 -11   3   3       25.84       34.13     16.55 o 
 -10   3   3       66.91       47.35     15.07 o 
  -9   3   3       28.64       46.04     11.96 o 
  -8   3   3      149.57      137.85     14.15 o 
  -7   3   3     2034.20     2127.57     50.45 o 
  -6   3   3     2268.09     2501.29     57.35 o 
  -5   3   3     1544.41     1577.55     30.08 o 
  -4   3   3     2786.94     2960.12     64.47 o 
  -3   3   3     1591.82     1518.38     40.61 o 
  -2   3   3     3549.04     3602.91     76.92 o 
  -1   3   3     7825.93     7740.34    133.69 o 
   0   3   3      217.03      228.78     10.32 o 
   1   3   3      316.44      336.14     10.43 o 
   2   3   3     9582.46    10004.96    215.81 o 
   3   3   3     1329.26     1263.22     31.25 o 
   4   3   3      496.09      412.51     14.75 o 
   5   3   3     3229.72     3448.81     79.18 o 
   6   3   3       25.52       31.02      8.33 o 
   7   3   3       38.57       16.82     13.33 o 
   8   3   3      105.10      110.98     18.30 o 
   9   3   3      114.71      120.59     21.57 o 
  -9   4   3       99.07      109.45     14.42 o 
  -8   4   3      103.31      117.94     15.70 o 
  -7   4   3     4983.23     5130.44    114.00 o 
  -6   4   3     1450.08     1476.43     59.58 o 
  -5   4   3       90.06       93.77      6.70 o 
  -4   4   3      942.24      936.25     23.37 o 
  -3   4   3       43.68       25.64      7.76 o 
  -2   4   3       10.60        8.81      1.81 o 
  -1   4   3     6087.54     6269.90    108.81 o 
   0   4   3     3433.63     3652.13     80.42 o 
   1   4   3      598.00      619.10     16.98 o 
   2   4   3      448.06      421.23     13.52 o 
   3   4   3       87.32      105.71      9.20 o 
   4   4   3      136.76      157.22     17.64 o 
   5   4   3       73.71       58.53      8.43 o 
   6   4   3      246.19      231.24     19.88 o 
   7   4   3       13.95        6.99     13.65 o 
   8   4   3       38.55       66.74     19.12 o 
 -11   5   3       17.28       34.79     19.66 o 
 -10   5   3        8.80       -4.97     14.64 o 
  -9   5   3       62.13       50.96     13.54 o 
  -8   5   3        0.51        3.41      7.29 o 
  -7   5   3     1856.31     1675.50    132.52 o 
  -6   5   3     1649.36     1684.26     44.62 o 
  -5   5   3       35.34       33.89     10.43 o 
  -4   5   3     3238.80     3111.33     68.34 o 
  -3   5   3     1796.66     2022.36     45.67 o 
  -2   5   3      220.45      213.46      6.64 o 
  -1   5   3      866.36      836.19     21.03 o 
   0   5   3     3381.52     3516.97     78.22 o 
   1   5   3     1058.51     1130.95     28.38 o 
   2   5   3      154.74      143.27      8.23 o 
   3   5   3     4116.95     4361.62     97.84 o 
   4   5   3       32.00       30.88      7.28 o 
   5   5   3      802.71      774.40     35.50 o 
   6   5   3      294.86      329.77     24.47 o 
   7   5   3       98.13       92.46     18.24 o 
   8   5   3        0.52        8.36     17.91 o 
 -10   6   3      111.95      131.08     17.97 o 
  -9   6   3       24.06       27.00      9.15 o 
  -8   6   3      149.89      121.96     10.21 o 
  -7   6   3      278.54      269.36     13.16 o 
  -6   6   3      118.05      111.87     17.04 o 
  -5   6   3        6.76       13.76      7.78 o 
  -4   6   3     2136.35     2200.19     50.11 o 
  -3   6   3     1259.12     1235.74     24.08 o 
  -2   6   3      512.53      523.97     12.38 o 
  -1   6   3      318.88      230.60      9.58 o 
   0   6   3       34.37       43.47      5.60 o 
   1   6   3      207.53      188.72     10.14 o 
   2   6   3      723.74      690.18     21.49 o 
   3   6   3     1036.26      986.46     34.68 o 
   4   6   3      215.95      234.29     14.80 o 
   5   6   3      815.81      872.91     39.98 o 
   6   6   3      364.17      381.59     26.93 o 
   7   6   3       21.68        9.89     16.71 o 
  -9   7   3      133.75      119.88     17.70 o 
  -8   7   3      495.15      488.45     18.73 o 
  -7   7   3      274.85      303.93     22.15 o 
  -6   7   3     3731.91     3833.44     84.99 o 
  -5   7   3       15.94       21.14      6.36 o 
  -4   7   3     1266.42     1329.64     32.89 o 
  -3   7   3       54.18       53.42      7.05 o 
  -2   7   3        7.03       10.25      4.47 o 
  -1   7   3       27.33       30.78      8.57 o 
   0   7   3     1035.93      911.14     88.09 o 
   1   7   3     1679.20     1651.23     40.82 o 
   2   7   3      595.10      520.28     28.75 o 
   3   7   3        1.48        3.21      7.40 o 
   4   7   3      349.22      323.34     27.96 o 
   5   7   3       57.10       63.68     16.33 o 
   6   7   3        4.62        6.55     15.02 o 
 -10   8   3      273.83      239.65     23.87 o 
  -9   8   3        6.27       15.51     14.69 o 
  -8   8   3       11.14       10.43     12.94 o 
  -7   8   3      895.49      932.00     40.69 o 
  -6   8   3     3050.30     3054.97     69.43 o 
  -5   8   3       91.01       77.23      8.33 o 
  -4   8   3     4605.06     4567.16     99.70 o 
  -3   8   3     1614.92     1483.01     54.29 o 
  -2   8   3      888.84      748.77     32.17 o 
  -1   8   3      409.61      414.02     15.12 o 
   0   8   3      748.75      743.78     22.06 o 
   1   8   3      110.80      125.09     20.51 o 
   2   8   3      171.45      179.67     11.71 o 
   3   8   3     1185.47     1303.34     35.82 o 
   4   8   3       16.65       14.31     13.38 o 
   5   8   3      382.82      385.75     28.95 o 
   6   8   3       89.38       86.95     20.48 o 
 -10   9   3      207.89      259.15     25.89 o 
  -9   9   3       25.41       15.73     15.18 o 
  -8   9   3       24.25        1.15     14.80 o 
  -7   9   3      134.39      118.79     17.26 o 
  -6   9   3        3.83        0.05     11.91 o 
  -5   9   3       64.30       71.87     14.15 o 
  -4   9   3      756.01      679.03     32.44 o 
  -3   9   3       22.74       35.23     11.96 o 
  -2   9   3      277.83      239.70     19.01 o 
  -1   9   3        2.81       -1.04     12.34 o 
   0   9   3      101.62      122.39     15.84 o 
   1   9   3       15.49       13.64      8.09 o 
   2   9   3      134.89      130.13     11.69 o 
   3   9   3      379.71      424.90     27.96 o 
   4   9   3        0.42       -8.25     13.54 o 
   5   9   3        0.21        3.77     15.84 o 
  -9  10   3       52.71       73.13     19.72 o 
  -8  10   3      321.97      278.97     25.51 o 
  -7  10   3      220.12      215.51     21.63 o 
  -6  10   3     2647.99     2735.39     95.25 o 
  -5  10   3      204.90      223.48     21.25 o 
  -4  10   3      194.69      210.98     19.66 o 
  -3  10   3       23.89       23.32     12.73 o 
  -2  10   3      214.03      220.81     19.44 o 
  -1  10   3       70.44       66.30     13.76 o 
   0  10   3       50.51       76.30     14.80 o 
   1  10   3      658.93      656.20     32.66 o 
   2  10   3      164.51      154.78     19.06 o 
  -9  11   3        8.87        5.19     17.80 o 
  -8  11   3        0.03        8.30     16.33 o 
  -7  11   3       10.31       14.58     15.89 o 
  -6  11   3      535.33      492.68     31.02 o 
  -5  11   3       74.69       96.61     17.91 o 
  -4  11   3      282.33      259.15     23.05 o 
  -3  11   3      410.61      377.17     26.43 o 
  -2  11   3        1.29        7.10     13.65 o 
  -1  11   3       76.78       78.59     16.44 o 
   0  11   3      197.92      218.62     21.79 o 
   1  11   3      215.33      248.61     22.12 o 
  -8  12   3       88.84       82.03     22.17 o 
  -7  12   3      100.62      132.99     22.01 o 
  -6  12   3       66.25       48.93     17.91 o 
  -5  12   3      348.84      386.40     31.35 o 
  -4  12   3       95.88      116.49     20.54 o 
  -3  12   3      161.68      147.84     20.70 o 
  -2  12   3       23.70       22.28     15.57 o 
  -1  12   3        1.71       -3.93     16.22 o 
   0  12   3      154.79      168.00     22.06 o 
   1  12   3       33.43       17.53     17.26 o 
  -6  13   3      460.54      500.66     35.77 o 
  -5  13   3       90.04      135.28     23.32 o 
  -4  13   3       46.81       53.14     19.55 o 
  -3  13   3       24.14       35.06     18.35 o 
  -2  13   3       58.77       82.69     21.35 o 
  -1  13   3        0.77       -7.81     16.49 o 
   3 -14   4        1.50      -17.53     17.26 o 
   4 -14   4       88.17       92.79     20.97 o 
  -1 -13   4      156.52      192.35     25.07 o 
   0 -13   4       14.57        2.51     17.04 o 
   1 -13   4      141.36      171.71     22.12 o 
   2 -13   4        5.29       10.60      9.89 o 
   3 -13   4      162.34      138.39     14.18 o 
   4 -13   4       24.35       21.79     17.15 o 
   5 -13   4       44.42       59.09     19.33 o 
   6 -13   4        8.12      -11.85     15.73 o 
   7 -13   4        1.22      -17.04     18.19 o 
  -2 -12   4       30.90       19.12     16.93 o 
  -1 -12   4       43.22       60.51     17.64 o 
   0 -12   4       52.31       63.84     17.70 o 
   1 -12   4       32.91       36.38     10.04 o 
   2 -12   4       53.56       53.15     10.99 o 
   3 -12   4       63.03       74.83     11.12 o 
   4 -12   4      117.76      129.22     15.35 o 
   5 -12   4       19.90       28.55     10.24 o 
   6 -12   4       27.68       20.90     13.90 o 
   7 -12   4       48.21       64.94     18.84 o 
   8 -12   4       57.39       55.11     19.44 o 
  -4 -11   4       14.94       21.46     18.30 o 
  -3 -11   4       31.42       25.40     18.24 o 
  -2 -11   4       98.06      142.54     20.64 o 
  -1 -11   4      229.43      205.63     22.67 o 
   0 -11   4       39.99       50.52     15.84 o 
   1 -11   4      813.85      804.42     46.59 o 
   2 -11   4      633.54      598.92     21.76 o 
   3 -11   4        0.65       -1.31      8.45 o 
   4 -11   4      183.89      169.36     12.62 o 
   5 -11   4      145.34      161.29     28.40 o 
   6 -11   4       20.58       24.69     14.72 o 
   7 -11   4       14.23       -7.86     14.64 o 
   8 -11   4      104.23      116.28     22.23 o 
   9 -11   4      102.46      127.25     23.43 o 
  -5 -10   4      120.57      134.90     23.43 o 
  -4 -10   4        9.10        6.94     16.17 o 
  -3 -10   4        2.97        1.97     14.53 o 
  -2 -10   4      254.71      255.82     22.67 o 
  -1 -10   4      731.38      715.24     35.55 o 
   0 -10   4      123.16      106.55     16.28 o 
   1 -10   4      812.01      794.68     24.91 o 
   2 -10   4       10.81        7.88      8.03 o 
   3 -10   4      333.96      286.06     15.21 o 
   4 -10   4      837.79      794.43     29.03 o 
   5 -10   4       24.17       23.93      8.41 o 
   6 -10   4        4.43        5.09      8.65 o 
   7 -10   4       55.34       56.20     15.95 o 
   8 -10   4       79.82      100.71     19.12 o 
   9 -10   4        3.37       -7.59     17.53 o 
  -6  -9   4        1.43        0.71     17.31 o 
  -5  -9   4      133.98      105.73     19.12 o 
  -4  -9   4      359.95      319.44     25.67 o 
  -3  -9   4       16.98        9.56     13.65 o 
  -2  -9   4      158.79      156.53     17.80 o 
  -1  -9   4     1056.77     1013.87     42.98 o 
   0  -9   4      127.07      109.88      9.72 o 
   1  -9   4      134.20      113.20      9.45 o 
   2  -9   4      798.67      714.60     22.55 o 
   3  -9   4      187.76      202.17     12.12 o 
   4  -9   4      106.14      105.13      9.74 o 
   5  -9   4        2.38        3.10      7.09 o 
   6  -9   4       43.92       22.50     14.25 o 
   7  -9   4       47.23       19.55     14.69 o 
   8  -9   4        0.20       -1.64     16.28 o 
   9  -9   4       87.75      216.71     56.31 o 
  10  -9   4       26.86       99.13     54.51 o 
  -6  -8   4        0.28        4.48     16.11 o 
  -4  -8   4       19.00       14.69     13.38 o 
  -3  -8   4       15.78       -1.31     11.80 o 
  -2  -8   4       10.25       10.27     11.31 o 
  -1  -8   4      988.86      930.78     25.95 o 
   0  -8   4      456.62      412.02     20.64 o 
   1  -8   4      855.70      785.46     52.62 o 
   2  -8   4     1003.42      923.05     26.20 o 
   3  -8   4      117.33      136.75     16.19 o 
   4  -8   4      163.38      146.45     10.35 o 
   5  -8   4      172.58      186.00     11.58 o 
   6  -8   4       84.05      110.92     16.17 o 
   7  -8   4       21.51        5.30     14.47 o 
   9  -8   4      371.02      689.90     50.08 o 
  10  -8   4       67.07      146.09     34.24 o 
  -7  -7   4      164.92      137.68     20.92 o 
  -6  -7   4        4.37       22.83     14.80 o 
  -5  -7   4       70.95       56.14     14.64 o 
  -4  -7   4     1354.92     1370.89     54.18 o 
  -3  -7   4       55.84       59.97     12.78 o 
  -2  -7   4      558.86      584.33     28.24 o 
  -1  -7   4      215.17      232.04     10.87 o 
   0  -7   4     1641.13     1770.63     42.77 o 
   1  -7   4     1373.01     1306.73     33.26 o 
   2  -7   4     1808.53     1827.36     44.30 o 
   3  -7   4      209.49      188.03     13.49 o 
   4  -7   4      731.45      626.35     39.16 o 
   5  -7   4      225.06      279.25     21.41 o 
   6  -7   4      114.12      101.04     14.80 o 
   8  -7   4      383.30      518.41     35.17 o 
   9  -7   4      172.85      325.07     31.13 o 
  10  -7   4       19.39       33.42     22.50 o 
  -8  -6   4        0.30       11.52     17.91 o 
  -7  -6   4      179.62      201.75     21.85 o 
  -6  -6   4       32.86       62.75     15.67 o 
  -5  -6   4       20.26       10.27     12.23 o 
  -4  -6   4     4447.85     4335.55    141.45 o 
  -3  -6   4      507.83      511.52     25.94 o 
  -2  -6   4     1624.44     1610.22     38.63 o 
  -1  -6   4     1793.79     1901.00     55.11 o 
   0  -6   4       23.09       41.01      5.49 o 
   1  -6   4     1577.51     1585.33     38.30 o 
   2  -6   4     1951.85     1927.44     45.83 o 
   3  -6   4     1934.26     2183.47     51.73 o 
   4  -6   4     2150.80     2193.87     52.37 o 
   5  -6   4       30.89       40.25     10.87 o 
   7  -6   4       11.77       22.23     14.09 o 
   8  -6   4       44.49       43.75     16.33 o 
   9  -6   4      735.69      668.38     37.08 o 
  10  -6   4        0.45      -23.35     15.57 o 
  -8  -5   4      222.81      217.15     23.98 o 
  -7  -5   4        2.45        4.97     13.22 o 
  -6  -5   4       90.27       79.36     15.35 o 
  -4  -5   4     1741.68     1618.68     58.82 o 
  -3  -5   4       97.83       95.74     12.18 o 
  -2  -5   4     1977.99     1938.68     44.76 o 
  -1  -5   4     4302.25     4261.94     94.13 o 
   0  -5   4     1348.99     1613.38     38.12 o 
   1  -5   4     1081.98     1080.45     20.63 o 
   2  -5   4     2689.86     2536.20     58.05 o 
   3  -5   4      101.46      120.19      7.43 o 
   4  -5   4       75.92       66.64      8.74 o 
   6  -5   4       26.95       11.58     10.87 o 
   7  -5   4      716.96      675.48     32.77 o 
   8  -5   4        1.54        5.90     13.82 o 
   9  -5   4      250.61      322.83     25.23 o 
  10  -5   4       81.73       93.12     19.77 o 
  -9  -4   4      141.81      121.08     21.35 o 
  -8  -4   4       76.84       83.07     17.91 o 
  -7  -4   4     1452.98     1492.35     58.60 o 
  -6  -4   4     1172.55     1207.54     48.28 o 
  -5  -4   4      359.03      360.08     22.12 o 
  -4  -4   4      591.88      517.75     25.12 o 
  -3  -4   4     1311.73     1312.33     30.75 o 
  -2  -4   4       69.18       56.45      3.97 o 
  -1  -4   4      760.14      616.19     16.27 o 
   0  -4   4     5271.99     5607.59    170.62 o 
   1  -4   4     1791.23     1771.35     32.12 o 
   2  -4   4     5860.27     5471.57    119.75 o 
   3  -4   4      353.84      332.28     14.53 o 
   4  -4   4      288.44      264.39     16.11 o 
   5  -4   4      663.40      640.31     28.02 o 
   6  -4   4      152.66      170.13     15.84 o 
   7  -4   4      102.40      118.35     14.86 o 
   8  -4   4      272.67      255.22     20.59 o 
   9  -4   4      628.14      596.40     31.35 o 
  10  -4   4       19.04       10.43     13.82 o 
  -9  -3   4      305.77      300.38     26.93 o 
  -8  -3   4      174.32      211.52     21.19 o 
  -7  -3   4       46.29       56.69     13.93 o 
  -6  -3   4      120.69      134.30     15.29 o 
  -5  -3   4      524.50      494.16     24.41 o 
  -2  -3   4      719.56      823.69     19.86 o 
  -1  -3   4       13.04       13.93      4.97 o 
   0  -3   4      266.57      284.19      8.53 o 
   1  -3   4       14.04       12.89      2.07 o 
   2  -3   4      427.10      439.43     19.22 o 
   3  -3   4     2369.08     2380.94     76.73 o 
   4  -3   4      498.58      471.22     22.01 o 
   5  -3   4      470.40      481.98     23.05 o 
   6  -3   4       79.74       80.23     12.18 o 
   7  -3   4        5.48       19.61     11.47 o 
   8  -3   4      180.63      120.59     15.73 o 
   9  -3   4      364.28      266.90     21.63 o 
 -10  -2   4      127.90      153.47     22.99 o 
  -9  -2   4        2.77        0.16     15.18 o 
  -8  -2   4        1.17        7.21     12.23 o 
  -7  -2   4       73.51       83.34     13.60 o 
  -6  -2   4       84.76       79.14     11.69 o 
  -5  -2   4      367.98      344.13     19.17 o 
  -4  -2   4     2220.33     1910.87     64.23 o 
  -3  -2   4     4755.84     5156.14    161.22 o 
  -2  -2   4      489.50      522.26     13.00 o 
  -1  -2   4     5494.61     5170.51     89.74 o 
   0  -2   4    23422.64    24116.36    412.55 o 
   1  -2   4     7185.48     7525.86    129.85 o 
   2  -2   4    10099.52    10818.44    232.55 o 
   3  -2   4     5012.65     5066.46    156.47 o 
   4  -2   4        1.97        3.77      6.23 o 
   6  -2   4      566.12      513.71     25.01 o 
   7  -2   4      321.41      271.82     19.88 o 
   8  -2   4      304.15      277.61     21.25 o 
   9  -2   4      673.82      584.22     29.77 o 
  10  -2   4       10.60       17.09     15.24 o 
 -10  -1   4        3.66        2.24     16.99 o 
  -9  -1   4       30.99       17.86     13.82 o 
  -8  -1   4       14.11       21.79     12.89 o 
  -7  -1   4     1406.25     1360.79     51.39 o 
  -6  -1   4      807.08      677.23     29.11 o 
  -5  -1   4      754.81      818.90     31.84 o 
  -4  -1   4     4367.06     4715.51    148.01 o 
  -3  -1   4     2310.45     2405.95     77.28 o 
  -2  -1   4       79.91      104.14      7.02 o 
  -1  -1   4     6600.42     6739.97    116.32 o 
   0  -1   4    18818.10    19955.53    341.25 o 
   1  -1   4     2392.10     2369.18     52.64 o 
   3  -1   4       35.40       55.76      6.99 o 
   4  -1   4     1265.60     1412.89     48.55 o 
   5  -1   4      947.16      831.46     32.33 o 
   6  -1   4       32.70       59.15     11.14 o 
   7  -1   4        7.87        9.83      9.83 o 
   8  -1   4      187.89      154.94     16.17 o 
   9  -1   4       82.05      100.05     16.66 o 
  10  -1   4        3.75       -6.55     16.38 o 
 -10   0   4      276.85      283.01     24.63 o 
  -9   0   4      119.22      127.64     17.20 o 
  -8   0   4       27.32       16.17     11.09 o 
  -7   0   4      125.13      125.56     13.76 o 
  -6   0   4      701.68      718.46     29.49 o 
  -5   0   4     2128.34     2145.30     81.40 o 
  -4   0   4     3905.53     4142.34     90.34 o 
  -3   0   4     8132.28     8273.87    177.66 o 
  -2   0   4     1452.04     1521.33     27.59 o 
  -1   0   4     3280.89     3295.14     57.62 o 
   0   0   4     4411.56     4353.08     75.66 o 
   1   0   4       46.29       48.61      5.57 o 
   2   0   4     1287.48     1452.76     47.90 o 
   3   0   4     2389.98     2598.85     82.85 o 
   4   0   4      488.16      425.89     20.26 o 
   5   0   4      369.00      349.64     18.57 o 
   6   0   4     1182.53     1098.20     41.67 o 
   7   0   4       80.58       79.08     13.11 o 
   8   0   4       35.88       32.77      9.29 o 
   9   0   4        0.37       12.34     14.64 o 
  10   0   4      360.74      327.47     28.18 o 
 -10   1   4      172.30      196.01     21.74 o 
  -9   1   4        0.46       -2.51     11.47 o 
  -8   1   4       50.61       45.82     11.31 o 
  -7   1   4     1204.35     1088.04     41.29 o 
  -6   1   4       83.43      103.27     10.84 o 
  -5   1   4       69.43       66.90      4.99 o 
  -4   1   4     4740.65     4816.01    104.72 o 
  -3   1   4     4742.82     4966.70     86.52 o 
  -2   1   4       21.54       14.87      1.97 o 
  -1   1   4      372.38      364.87      8.01 o 
   0   1   4    10938.47    11165.86    321.35 o 
   2   1   4     3388.65     3410.87    106.44 o 
   3   1   4     4468.21     4816.38    149.10 o 
   4   1   4      899.75      851.94     32.61 o 
   5   1   4      806.11      790.44     31.84 o 
   6   1   4     1600.65     1485.35     73.59 o 
   7   1   4      170.56      165.45     11.52 o 
   8   1   4       33.35       46.20     14.75 o 
   9   1   4      136.88      123.59     19.88 o 
 -11   2   4        4.70        3.17     16.00 o 
 -10   2   4        0.39      -17.86     11.91 o 
  -9   2   4       96.44      129.71     15.29 o 
  -8   2   4      376.01      385.36     22.50 o 
  -7   2   4     2662.12     2693.77     88.91 o 
  -6   2   4      350.57      334.62     12.70 o 
  -5   2   4        3.36        0.91      3.59 o 
  -4   2   4      958.33      953.26     18.91 o 
  -3   2   4     2331.56     2560.69     45.62 o 
  -2   2   4     2012.45     2207.18     39.41 o 
  -1   2   4       26.96       30.15      3.80 o 
   0   2   4      822.17      745.65     18.78 o 
   1   2   4     5204.61     5145.77    158.11 o 
   2   2   4     2342.81     2412.89     77.39 o 
   3   2   4      519.08      513.49     22.12 o 
   4   2   4      252.35      236.59     10.94 o 
   5   2   4       10.74        6.96      8.85 o 
   6   2   4      649.24      628.41     21.06 o 
   7   2   4       31.56       37.87     15.35 o 
   8   2   4       51.46       60.35     16.77 o 
   9   2   4      203.01      238.07     24.69 o 
 -10   3   4       57.53       98.80     16.33 o 
  -9   3   4      581.02      528.51     27.69 o 
  -8   3   4        2.84       -3.60      8.14 o 
  -7   3   4       38.15       38.31     17.97 o 
  -6   3   4     2174.35     2158.25     40.50 o 
  -5   3   4     1924.08     1925.77     35.91 o 
  -4   3   4      376.11      313.54      8.34 o 
  -3   3   4    12993.72    13516.45    232.24 o 
  -2   3   4     1183.56     1215.80     28.39 o 
  -1   3   4     5372.72     5730.38     99.80 o 
   0   3   4     1958.89     2036.41     45.85 o 
   1   3   4     3847.15     4260.49     93.67 o 
   2   3   4      711.40      705.43     19.15 o 
   3   3   4     4243.16     4305.13     96.04 o 
   4   3   4     2372.66     2422.26    131.27 o 
   5   3   4     1438.69     1401.33     98.96 o 
   6   3   4        6.95        9.50      7.62 o 
   7   3   4        3.98        9.67     13.05 o 
   8   3   4       41.99       48.61     16.82 o 
  -9   4   4       82.71       58.27     13.49 o 
  -8   4   4       61.73       54.79      7.99 o 
  -7   4   4      696.45      657.99     21.55 o 
  -6   4   4      124.11      118.32      9.74 o 
  -5   4   4      128.94      134.50      6.54 o 
  -4   4   4     2297.54     2309.69     41.95 o 
  -3   4   4     3595.38     3595.47     77.91 o 
  -2   4   4     1000.13     1121.44     27.06 o 
  -1   4   4      266.63      352.99     10.37 o 
   0   4   4     6757.33     7248.99    222.28 o 
   1   4   4     1882.46     2276.91     52.06 o 
   2   4   4      218.90      250.89     10.65 o 
   3   4   4     1028.50      971.85     26.01 o 
   4   4   4      224.00      189.69     26.30 o 
   5   4   4     1060.55      998.82     28.80 o 
   6   4   4       71.97       73.05     10.31 o 
   7   4   4      258.42      282.58     23.92 o 
   8   4   4      104.65      105.13     19.88 o 
 -11   5   4        0.60      -10.43     17.15 o 
 -10   5   4      364.35      302.02     23.27 o 
  -9   5   4      316.39      311.69     23.98 o 
  -8   5   4       90.06      100.65      9.62 o 
  -7   5   4      752.48      721.19     43.86 o 
  -6   5   4     1109.47     1059.67     43.36 o 
  -5   5   4      258.62      252.26     11.64 o 
  -4   5   4      250.44      205.44      9.79 o 
  -3   5   4     1985.79     2160.81     48.97 o 
  -2   5   4     1990.86     1988.18     36.52 o 
  -1   5   4      358.61      329.78     10.64 o 
   0   5   4      859.89      847.53     21.95 o 
   1   5   4      821.98      723.04     20.18 o 
   2   5   4      127.95      119.51     16.25 o 
   3   5   4     1507.13     1552.09     38.92 o 
   4   5   4      186.48      182.38     11.55 o 
   5   5   4      192.31      169.44     23.98 o 
   6   5   4      546.05      565.87     31.68 o 
   7   5   4        9.35      -14.42     13.93 o 
 -11   6   4       20.04       13.82     18.35 o 
 -10   6   4      352.06      382.58     28.51 o 
  -9   6   4      221.94      240.92     14.32 o 
  -8   6   4       14.73       11.03      7.70 o 
  -7   6   4      280.48      283.19     13.85 o 
  -6   6   4      114.07      103.49      8.66 o 
  -5   6   4      820.68      765.22     51.91 o 
  -4   6   4     1476.70     1472.57     35.52 o 
  -3   6   4     1755.00     1681.17     39.72 o 
  -2   6   4     4151.99     4391.70     77.90 o 
  -1   6   4      604.44      549.35     19.12 o 
   0   6   4       23.51       12.89      5.05 o 
   1   6   4     1561.28     1642.79     40.08 o 
   2   6   4       10.19       16.85      6.67 o 
   3   6   4      554.98      527.69     18.17 o 
   4   6   4      531.68      522.06     31.87 o 
   5   6   4       10.99        6.72     13.60 o 
   6   6   4      194.01      176.24     20.37 o 
   7   6   4       31.35       56.85     17.80 o 
  -9   7   4      261.20      262.15     14.96 o 
  -8   7   4        7.33       12.03      8.55 o 
  -7   7   4       25.04       28.72      7.92 o 
  -6   7   4        7.71        9.59      7.16 o 
  -5   7   4      319.95      314.28     13.39 o 
  -4   7   4      334.42      323.00     30.42 o 
  -3   7   4     4178.52     4265.73     93.11 o 
  -2   7   4     1347.80     1364.77     49.43 o 
  -1   7   4      287.79      300.38     19.17 o 
   0   7   4     1920.19     1861.04     54.40 o 
   1   7   4      802.60      829.20     24.05 o 
   2   7   4      732.89      740.31     34.49 o 
   3   7   4       96.75      114.38     13.46 o 
   4   7   4      813.76      804.39     40.14 o 
   5   7   4       15.17       10.05     13.65 o 
   6   7   4       10.23       25.12     15.78 o 
  -9   8   4       24.62       40.52     14.96 o 
  -8   8   4      106.48      117.86     18.19 o 
  -7   8   4       77.84       59.12      9.21 o 
  -6   8   4     1169.51     1168.92     61.00 o 
  -5   8   4      110.38      120.48     11.66 o 
  -4   8   4      269.01      265.27     13.20 o 
  -3   8   4      884.17      861.12     24.62 o 
  -2   8   4     1615.03     1474.11     54.18 o 
  -1   8   4       43.78       56.20     11.63 o 
   0   8   4      546.39      523.38     26.49 o 
   1   8   4      639.67      651.98     22.01 o 
   2   8   4       27.84       27.15      8.62 o 
   3   8   4      759.66      769.45     25.28 o 
   4   8   4       61.99       66.79     16.06 o 
   5   8   4        9.81        2.73     14.80 o 
 -10   9   4        4.52        2.02     15.95 o 
  -9   9   4      328.46      392.95     29.44 o 
  -8   9   4      106.90       81.16     16.71 o 
  -7   9   4        7.28        4.97     14.25 o 
  -6   9   4       17.17       15.02     12.89 o 
  -5   9   4      340.45      332.71     23.87 o 
  -4   9   4       48.64       40.73      8.62 o 
  -3   9   4      452.38      428.24     26.00 o 
  -2   9   4     1137.32     1091.21     44.07 o 
  -1   9   4        0.43       -0.44     12.23 o 
   0   9   4      252.68      243.25     19.01 o 
   1   9   4      346.07      393.88     24.58 o 
   2   9   4      386.69      394.27     26.27 o 
   3   9   4        1.11       -7.37     14.09 o 
   4   9   4      186.54      217.75     22.99 o 
  -9  10   4      274.12      257.18     25.12 o 
  -8  10   4      118.60      120.59     20.04 o 
  -7  10   4      263.39      251.72     23.10 o 
  -6  10   4       16.67       11.47     15.02 o 
  -5  10   4       20.52       33.70     15.29 o 
  -4  10   4        4.83       13.98     13.33 o 
  -3  10   4      109.90       90.01     15.67 o 
  -2  10   4      986.88      886.56     39.21 o 
  -1  10   4       34.90       28.24     14.64 o 
   0  10   4      140.64      173.24     19.55 o 
   1  10   4      684.00      715.40     35.94 o 
   2  10   4      357.42      322.12     26.00 o 
  -8  11   4       12.79       30.64     17.64 o 
  -7  11   4      181.66      160.40     21.74 o 
  -6  11   4      103.12      142.38     21.25 o 
  -5  11   4        1.67       18.57     15.40 o 
  -4  11   4      228.29      245.11     22.67 o 
  -3  11   4      128.61      131.95     18.79 o 
  -2  11   4        1.33        0.38     13.11 o 
  -1  11   4      453.82      485.31     30.42 o 
   0  11   4       10.03       -3.66     14.36 o 
   1  11   4        8.66       27.91     17.31 o 
  -7  12   4        1.25       11.58     17.64 o 
  -6  12   4        2.58       12.23     16.99 o 
  -5  12   4       94.15      134.68     21.19 o 
  -4  12   4      124.79      160.73     21.85 o 
  -3  12   4        0.12       15.73     17.09 o 
  -2  12   4      417.21      465.76     32.50 o 
  -1  12   4        7.66       20.43     16.66 o 
   0  12   4      467.07      510.10     33.48 o 
  -5  13   4        5.15       18.84     19.88 o 
  -4  13   4        6.94       16.44     18.57 o 
  -3  13   4        7.02        7.59     17.97 o 
  -2  13   4      269.41      359.58     30.20 o 
   3 -14   5       16.18       18.71     17.48 o 
  -1 -13   5      155.40      153.69     23.32 o 
   0 -13   5       40.63       24.19     16.82 o 
   1 -13   5       66.56       90.82     19.61 o 
   2 -13   5       65.34       65.00     12.30 o 
   3 -13   5        4.09      -11.34     10.81 o 
   4 -13   5        3.35        0.59     10.48 o 
   5 -13   5        9.96        1.74     10.83 o 
   6 -13   5       29.72       26.93     17.86 o 
  -2 -12   5      191.71      228.56     25.01 o 
  -1 -12   5        4.38      -21.68     14.64 o 
   0 -12   5        3.55       -5.41     14.75 o 
   1 -12   5       12.53       -8.68     12.78 o 
   2 -12   5       44.14       64.14     20.29 o 
   3 -12   5      266.16      296.74     18.10 o 
   4 -12   5        9.01       10.22     10.22 o 
   5 -12   5      238.35      260.28     18.73 o 
   6 -12   5       20.42       24.73     11.36 o 
   7 -12   5        0.73      -20.04     18.30 o 
   8 -12   5       32.04       32.55     19.44 o 
  -4 -11   5       96.36       92.57     21.52 o 
  -3 -11   5       63.93       65.05     19.33 o 
  -2 -11   5      310.64      402.08     29.49 o 
  -1 -11   5      383.91      457.89     29.93 o 
   0 -11   5       12.06        6.17     13.65 o 
   1 -11   5       72.32       80.36     10.57 o 
   2 -11   5      321.17      334.55     16.98 o 
   3 -11   5      308.71      292.16     15.98 o 
   4 -11   5       17.94        9.91      9.35 o 
   5 -11   5      607.27      713.17     25.50 o 
   6 -11   5        1.72       -6.13     11.55 o 
   7 -11   5        0.59       -9.01     15.78 o 
   8 -11   5       39.85       72.58     20.32 o 
  -5 -10   5        1.84      -16.00     16.77 o 
  -4 -10   5      366.59      366.19     29.06 o 
  -3 -10   5        1.11       -0.55     14.69 o 
  -2 -10   5        1.10        4.81     14.25 o 
  -1 -10   5      223.42      205.02     20.43 o 
   0 -10   5        2.10       -2.19      7.60 o 
   1 -10   5      535.76      538.77     20.15 o 
   2 -10   5       20.75        9.37      8.11 o 
   3 -10   5       13.04       16.90      8.12 o 
   4 -10   5       27.88       34.66      9.28 o 
   5 -10   5        1.13       -2.96      8.06 o 
   6 -10   5      107.21      116.85     12.54 o 
   7 -10   5      169.58      154.67     20.04 o 
   8 -10   5        2.29       -4.31     17.80 o 
   9 -10   5       31.78      168.00     69.31 o 
  -6  -9   5      107.93      103.28     21.03 o 
  -5  -9   5        8.91        7.81     15.73 o 
  -4  -9   5      359.20      373.07     27.31 o 
  -3  -9   5        4.98       29.98     15.51 o 
  -2  -9   5      337.95      323.48     23.98 o 
  -1  -9   5      875.72      851.72     38.67 o 
   0  -9   5      347.01      327.73     14.77 o 
   1  -9   5      111.27       98.86      9.40 o 
   2  -9   5     1020.51     1006.39     37.98 o 
   3  -9   5      465.21      485.63     18.59 o 
   4  -9   5       42.64       21.89      8.29 o 
   5  -9   5      264.08      241.19     13.92 o 
   6  -9   5      779.51      783.40     38.29 o 
   7  -9   5       46.18       58.66     17.75 o 
   8  -9   5       31.32       11.91     29.82 o 
   9  -9   5       71.11      127.25     39.87 o 
  -6  -8   5      120.99      108.03     20.04 o 
  -5  -8   5       65.02       72.64     16.60 o 
  -4  -8   5      516.69      528.02     30.48 o 
  -3  -8   5      405.33      446.80     26.93 o 
  -2  -8   5      847.34      894.59     39.21 o 
  -1  -8   5      533.63      515.45     17.66 o 
   0  -8   5      268.22      289.64     13.22 o 
   1  -8   5      287.97      281.19     13.33 o 
   2  -8   5      833.88      879.10     25.39 o 
   3  -8   5       28.50       16.24      6.92 o 
   4  -8   5       74.85       57.32     10.05 o 
   5  -8   5     1527.35     1558.96     41.23 o 
   6  -8   5      171.70      200.11     19.44 o 
   8  -8   5       34.05       75.59     25.12 o 
   9  -8   5      149.95      177.44     30.69 o 
  10  -8   5        3.79       58.77     30.42 o 
  -7  -7   5       36.71       47.41     18.51 o 
  -6  -7   5       40.41       36.65     15.40 o 
  -5  -7   5       37.66       30.31     13.82 o 
  -4  -7   5      385.76      370.13     24.36 o 
  -3  -7   5      803.94      759.64     34.90 o 
  -2  -7   5       99.50       98.69     13.87 o 
  -1  -7   5       98.94      111.20     11.36 o 
   0  -7   5     1762.19     1760.02     42.67 o 
   1  -7   5        0.50       22.84     17.72 o 
   2  -7   5        4.17       -3.46      5.39 o 
   3  -7   5      425.67      427.21     16.28 o 
   4  -7   5     1886.09     2007.39     73.40 o 
   5  -7   5      318.59      344.57     22.72 o 
   7  -7   5      173.07      218.41     22.61 o 
   8  -7   5      591.86      730.15     40.47 o 
   9  -7   5       79.27      105.84     24.52 o 
  10  -7   5        9.07       -7.37     19.99 o 
  -8  -6   5       12.58      -17.80     17.09 o 
  -7  -6   5       58.62       68.92     17.64 o 
  -6  -6   5       71.96       96.78     16.38 o 
  -5  -6   5      339.26      331.24     24.30 o 
  -4  -6   5     1639.43     1491.70     56.42 o 
  -3  -6   5       37.11       37.79     11.41 o 
  -2  -6   5       32.15       41.02     10.27 o 
  -1  -6   5     4215.96     4158.38    128.18 o 
   0  -6   5      118.95       99.27      7.03 o 
   1  -6   5       34.74       29.28      3.00 o 
   2  -6   5      224.83      162.74      8.92 o 
   3  -6   5     4778.68     5071.08    113.07 o 
   4  -6   5        6.33        5.34      5.87 o 
   6  -6   5     3248.29     3529.22    116.93 o 
   7  -6   5      762.62      758.98     37.19 o 
   8  -6   5      727.46      703.22     36.87 o 
   9  -6   5        2.62       -0.76     15.57 o 
  10  -6   5        0.37      -22.17     18.24 o 
  -8  -5   5       13.31       36.65     16.66 o 
  -7  -5   5      519.23      426.49     28.35 o 
  -6  -5   5      237.24      289.30     23.27 o 
  -5  -5   5        0.34        3.82     10.92 o 
  -4  -5   5       75.83       78.48     12.51 o 
  -3  -5   5     1271.92     1149.75     43.86 o 
  -2  -5   5       47.73       31.89      4.40 o 
  -1  -5   5     3546.99     3564.23     79.54 o 
   0  -5   5      375.16      300.92      8.26 o 
   1  -5   5      145.16      148.62      7.55 o 
   2  -5   5       47.52       43.43      5.46 o 
   3  -5   5       64.94       63.17      6.58 o 
   4  -5   5       33.90       42.60      9.37 o 
   5  -5   5     1041.65      943.20     38.18 o 
   6  -5   5     2921.90     3178.97    105.63 o 
   7  -5   5      577.27      600.60     31.84 o 
   8  -5   5       88.11       76.30     16.77 o 
   9  -5   5        4.43       -5.90     14.91 o 
  10  -5   5       19.37       13.22     15.95 o 
  -9  -4   5       41.44       40.69     18.57 o 
  -8  -4   5       44.32       55.32     16.60 o 
  -7  -4   5      250.58      324.09     24.30 o 
  -6  -4   5      841.88      799.40     36.54 o 
  -5  -4   5       67.01       64.12     12.51 o 
  -4  -4   5      310.56      320.86     19.39 o 
  -3  -4   5     3192.47     3082.80    100.87 o 
  -2  -4   5     1744.85     1997.74     45.54 o 
  -1  -4   5      657.92      591.86     24.96 o 
   0  -4   5      958.12      893.89     21.58 o 
   1  -4   5       97.27       79.92      4.16 o 
   2  -4   5      655.42      607.93     17.39 o 
   3  -4   5     1157.99     1151.20     29.23 o 
   4  -4   5     4295.06     4652.48    146.48 o 
   5  -4   5      185.41      145.00     14.20 o 
   6  -4   5     2598.73     2394.86     81.54 o 
   7  -4   5      346.07      323.16     22.06 o 
   8  -4   5      443.67      425.78     26.32 o 
   9  -4   5       22.99       41.89     15.02 o 
  10  -4   5       12.91       26.60     16.66 o 
  -9  -3   5      163.48      186.78     21.85 o 
  -8  -3   5        0.00       -4.92     13.05 o 
  -7  -3   5      241.95      241.67     19.77 o 
  -6  -3   5        3.53        6.01      9.94 o 
  -5  -3   5       68.07       79.90     11.69 o 
  -4  -3   5     1286.90     1234.73     45.39 o 
  -3  -3   5     4621.42     4885.25    154.23 o 
  -2  -3   5     1073.00     1209.36     28.44 o 
  -1  -3   5     7580.08     7584.99    131.27 o 
   0  -3   5      844.63      719.38     14.55 o 
   1  -3   5     1381.37     1375.23     25.68 o 
   2  -3   5       32.57       37.10      4.46 o 
   3  -3   5     2217.38     2223.26     72.69 o 
   4  -3   5     2551.54     2502.68     81.98 o 
   5  -3   5      198.68      227.96     17.53 o 
   6  -3   5     1565.13     1514.69     55.05 o 
   7  -3   5      249.15      230.04     18.02 o 
   8  -3   5      116.72      113.93     16.49 o 
   9  -3   5        4.26      -10.43     12.73 o 
 -10  -2   5      114.13      135.06     22.01 o 
  -9  -2   5      564.42      689.73     36.81 o 
  -8  -2   5       44.12       46.70     14.75 o 
  -7  -2   5      809.13      767.39     35.28 o 
  -6  -2   5      114.12      117.48     13.65 o 
  -5  -2   5     1202.51     1129.93     42.22 o 
  -4  -2   5       15.50       20.43      7.26 o 
  -3  -2   5     2336.95     2630.36     85.25 o 
  -2  -2   5      790.73      771.32     18.75 o 
  -1  -2   5     5636.82     5509.94     95.75 o 
   0  -2   5     9591.01    10284.08    176.89 o 
   1  -2   5     1262.72     1347.90     25.18 o 
   2  -2   5      168.45      195.08      8.44 o 
   3  -2   5     2848.68     3054.45     97.21 o 
   4  -2   5     3755.87     4097.49    129.27 o 
   5  -2   5      435.77      419.55     22.34 o 
   6  -2   5     4385.75     4129.16    132.44 o 
   7  -2   5       45.50       49.21     11.91 o 
   8  -2   5       33.94       43.20     13.87 o 
   9  -2   5      179.89      197.65     19.06 o 
 -10  -1   5        0.82       -2.57     14.91 o 
  -9  -1   5      170.85      164.23     19.99 o 
  -8  -1   5       30.33       27.74     12.02 o 
  -7  -1   5      547.61      533.31     27.42 o 
  -6  -1   5     1193.79      989.57     38.56 o 
  -5  -1   5     1383.38     1552.81     53.80 o 
  -4  -1   5       72.86       60.57      7.86 o 
  -3  -1   5     5855.59     5725.01    123.81 o 
  -2  -1   5     1217.21     1192.13     22.34 o 
  -1  -1   5        0.65        2.59      3.37 o 
   0  -1   5     8400.24     8655.44    149.26 o 
   1  -1   5       84.50      127.19      5.39 o 
   2  -1   5     1401.27     1424.96     47.68 o 
   3  -1   5      135.58      143.96     11.69 o 
   4  -1   5      875.10      834.84     32.77 o 
   5  -1   5      274.35      276.90     18.46 o 
   6  -1   5      531.17      517.31     26.27 o 
   7  -1   5      551.04      504.92     26.00 o 
   8  -1   5      134.59      131.73     16.93 o 
  10  -1   5      115.27       96.40     18.79 o 
 -10   0   5       23.78       25.34     16.28 o 
  -9   0   5      209.74      226.43     19.93 o 
  -8   0   5      193.56      238.23     18.79 o 
  -7   0   5      145.38      146.91     13.44 o 
  -6   0   5     1269.63     1188.91     43.36 o 
  -5   0   5     2640.80     2937.84     65.40 o 
  -4   0   5      410.75      353.51     10.50 o 
  -3   0   5     5876.71     5485.86     95.50 o 
  -2   0   5      126.97      135.24      5.61 o 
  -1   0   5     7237.66     7528.73    130.05 o 
   0   0   5     4875.25     4787.51     83.55 o 
   1   0   5     8763.00     9318.02    282.36 o 
   2   0   5      145.80      152.48     11.58 o 
   3   0   5     4090.47     4257.02    133.10 o 
   4   0   5     3958.04     3963.73    125.29 o 
   5   0   5       18.77       22.01      9.18 o 
   6   0   5      912.69      830.86     34.57 o 
   7   0   5      906.97      866.08     36.59 o 
   8   0   5        5.10       14.07      9.06 o 
   9   0   5        1.43        7.86     14.69 o 
 -10   1   5      245.15      257.02     22.88 o 
  -9   1   5      500.31      517.59     29.00 o 
  -8   1   5       10.74       -0.71      9.83 o 
  -7   1   5     1112.58      954.23     37.08 o 
  -6   1   5       67.59       67.56      9.18 o 
  -5   1   5     1629.88     1726.42     39.85 o 
  -4   1   5      105.71      130.82      6.96 o 
  -3   1   5     7130.09     7613.17    131.71 o 
  -2   1   5     2676.14     2650.43     63.39 o 
  -1   1   5     2383.57     2229.73     40.04 o 
   0   1   5     2782.73     2813.73     61.15 o 
   1   1   5      481.86      516.77     20.81 o 
   2   1   5       34.76       32.88      6.83 o 
   3   1   5      686.71      653.85     26.43 o 
   4   1   5      482.43      506.55     23.87 o 
   5   1   5        7.48        8.03      9.28 o 
   6   1   5     1365.61     1225.01     46.48 o 
   7   1   5      150.13      149.96     11.53 o 
   8   1   5       73.97       50.03     14.64 o 
   9   1   5        3.62       17.48     15.84 o 
 -10   2   5       19.73       16.00     13.93 o 
  -9   2   5       15.80       21.68     11.80 o 
  -8   2   5     1361.49     1296.18     48.33 o 
  -7   2   5       80.85       65.87      9.94 o 
  -6   2   5     1069.35     1030.98     26.75 o 
  -5   2   5     1800.23     1976.02     36.85 o 
  -4   2   5      234.36      235.52      7.27 o 
  -3   2   5     5021.72     5071.32     88.59 o 
  -2   2   5     4265.59     4346.88     76.07 o 
  -1   2   5     7463.69     7633.68    160.17 o 
   0   2   5     1025.87      972.72     23.78 o 
   1   2   5     4527.98     4355.87    135.34 o 
   2   2   5      346.81      335.06     17.31 o 
   3   2   5     2590.85     2703.44     87.77 o 
   4   2   5     1540.06     1434.52     50.79 o 
   5   2   5      770.73      716.82     22.32 o 
   6   2   5       74.98       72.31      9.17 o 
   7   2   5      603.03      604.29     34.16 o 
   8   2   5      100.84       88.75     17.31 o 
   9   2   5      115.55      104.75     19.77 o 
  -8   3   5       17.20        4.34      6.69 o 
  -7   3   5       52.06       45.14      5.53 o 
  -6   3   5     1541.11     1370.16     27.26 o 
  -5   3   5      840.35      786.15     17.02 o 
  -4   3   5      565.02      665.36     14.20 o 
  -3   3   5     2175.64     1885.40     42.85 o 
  -2   3   5       84.65       56.56      8.63 o 
  -1   3   5      561.46      542.10     11.69 o 
   0   3   5     3774.96     3619.44     79.72 o 
   1   3   5     5578.46     5723.20    124.97 o 
   2   3   5      148.49      142.36      7.76 o 
   3   3   5     1836.02     1789.86     43.18 o 
   4   3   5     3271.53     3016.98    284.93 o 
   5   3   5      130.46      127.16     10.32 o 
   6   3   5      604.94      582.02     23.59 o 
   7   3   5      302.85      316.17     24.19 o 
   8   3   5       27.37       39.71     17.31 o 
 -11   4   5       77.48       95.19     19.50 o 
 -10   4   5     1266.88     1299.89     52.32 o 
  -9   4   5       67.07       72.09     14.31 o 
  -8   4   5      391.56      396.01     23.43 o 
  -7   4   5      121.29      106.35      8.89 o 
  -6   4   5     1822.27     1778.92     42.32 o 
  -5   4   5     1622.52     1584.52     30.34 o 
  -4   4   5      897.13      908.32     18.30 o 
  -3   4   5     1595.87     1799.43     41.54 o 
  -2   4   5     2867.53     2655.95     58.97 o 
  -1   4   5      113.47      107.65      5.83 o 
   0   4   5     2787.71     2833.78     63.63 o 
   1   4   5      654.94      653.50     18.38 o 
   2   4   5      247.42      240.89     10.88 o 
   3   4   5      130.68      120.73     20.32 o 
   4   4   5        1.87        2.35      8.57 o 
   5   4   5      176.11      177.21     11.69 o 
   6   4   5       34.16       29.50      9.44 o 
   7   4   5      576.85      614.80     34.52 o 
   8   4   5        0.54      -11.80     15.78 o 
 -11   5   5       13.63       24.85     17.80 o 
 -10   5   5        1.22        1.31     14.80 o 
  -9   5   5      269.73      271.98     20.70 o 
  -8   5   5      878.36      869.44     25.96 o 
  -7   5   5       29.36       32.06      7.59 o 
  -6   5   5      663.63      686.64     21.08 o 
  -5   5   5     1671.06     1659.17     44.18 o 
  -4   5   5      412.58      377.93     13.55 o 
  -3   5   5      836.69      776.38     21.29 o 
  -2   5   5     4815.54     4749.78    127.44 o 
  -1   5   5     1050.73     1033.15     53.66 o 
   0   5   5     1087.91     1134.74     28.32 o 
   1   5   5     2852.96     2802.52     64.18 o 
   2   5   5      108.14      113.90      8.64 o 
   3   5   5      643.61      566.27     27.74 o 
   4   5   5      185.49      195.01     11.94 o 
   5   5   5      461.59      446.58     18.17 o 
   6   5   5       34.35       32.06     15.24 o 
   7   5   5      200.30      222.94     24.03 o 
 -10   6   5        0.74       18.46     16.00 o 
  -9   6   5        5.05       10.10     12.45 o 
  -8   6   5      152.30      129.46     10.81 o 
  -7   6   5       84.39       88.17      9.02 o 
  -6   6   5      457.54      405.26     15.64 o 
  -5   6   5       74.08       83.49      7.92 o 
  -4   6   5      246.92      226.16     11.93 o 
  -3   6   5      222.08      178.92     18.32 o 
  -2   6   5      234.86      220.46     19.33 o 
  -1   6   5       60.87       25.94      9.34 o 
   0   6   5      227.75      227.22     10.74 o 
   1   6   5     1063.50     1067.78     55.68 o 
   2   6   5      303.85      285.07     13.25 o 
   3   6   5        9.41        4.36     10.98 o 
   4   6   5      659.84      608.47     21.46 o 
   5   6   5      446.47      408.75     24.47 o 
   6   6   5       23.25       15.24     15.40 o 
 -10   7   5      343.51      401.91     27.25 o 
  -9   7   5      204.82      200.23     14.23 o 
  -8   7   5      415.77      474.00     19.31 o 
  -7   7   5      125.95      126.75     10.32 o 
  -6   7   5     1155.52     1077.46     29.62 o 
  -5   7   5      770.84      655.27     78.92 o 
  -4   7   5     1480.76     1377.83     34.84 o 
  -3   7   5      149.24      164.05     10.24 o 
  -2   7   5      919.10      790.55     33.21 o 
  -1   7   5      524.75      503.39     25.29 o 
   0   7   5      964.16      913.22     37.25 o 
   1   7   5     1270.41     1269.30     33.12 o 
   2   7   5      323.68      342.95     15.12 o 
   3   7   5        0.45        7.06      8.43 o 
   4   7   5       92.90       85.51     17.75 o 
   5   7   5      662.09      734.52     37.74 o 
   6   7   5        0.31       -4.75     16.00 o 
  -9   8   5        1.75       17.37     14.58 o 
  -8   8   5      298.13      325.53     16.64 o 
  -7   8   5       87.58       90.58     10.68 o 
  -6   8   5        9.53       10.38      8.14 o 
  -5   8   5      791.29      766.38     31.84 o 
  -4   8   5       20.74       30.88      7.91 o 
  -3   8   5        1.38        1.04      6.91 o 
  -2   8   5     1221.08     1064.45     42.49 o 
  -1   8   5      762.32      806.17     35.17 o 
   0   8   5      277.10      240.69     19.39 o 
   1   8   5      396.25      353.25     22.99 o 
   2   8   5      187.90      214.47     18.73 o 
   3   8   5       72.92       93.65     10.62 o 
   4   8   5       49.68       47.29     10.91 o 
   5   8   5      310.15      348.01     28.62 o 
 -10   9   5       17.85       28.73     18.57 o 
  -9   9   5       48.37       54.72     18.41 o 
  -8   9   5      240.63      205.95     22.72 o 
  -7   9   5      687.20      704.59     37.36 o 
  -6   9   5      133.09      149.92     18.35 o 
  -5   9   5      366.33      373.59     18.46 o 
  -4   9   5      343.31      359.82     16.56 o 
  -3   9   5       42.81       59.97     13.27 o 
  -2   9   5      419.55      440.96     27.42 o 
  -1   9   5        4.40       32.11     13.00 o 
   0   9   5       41.88       39.76     14.58 o 
   1   9   5      395.58      405.02     25.56 o 
   2   9   5       97.34      129.93     18.68 o 
   3   9   5      270.59      303.39     24.09 o 
  -9  10   5      213.54      257.35     27.03 o 
  -8  10   5      148.87      156.25     22.23 o 
  -7  10   5      107.66      100.49     19.66 o 
  -6  10   5      154.44      125.29     18.95 o 
  -5  10   5      126.21      131.73     18.24 o 
  -4  10   5      530.88      535.01     29.98 o 
  -3  10   5      252.17      257.24     21.57 o 
  -2  10   5      348.76      318.73     24.58 o 
  -1  10   5      165.52      158.55     18.51 o 
   0  10   5      128.03      130.09     19.22 o 
   1  10   5      346.32      336.97     26.82 o 
   2  10   5       32.12       29.82     17.09 o 
  -8  11   5       80.73       84.22     20.37 o 
  -7  11   5      136.86      147.02     21.68 o 
  -6  11   5       67.89       88.04     18.62 o 
  -5  11   5      165.03      153.90     20.81 o 
  -4  11   5      105.63      126.22     19.17 o 
  -3  11   5       94.33       88.53     17.70 o 
  -2  11   5       36.36       64.99     15.84 o 
  -1  11   5      523.70      600.60     35.01 o 
   0  11   5       95.57      123.43     20.59 o 
   1  11   5        0.67      -15.02     15.35 o 
   2  11   5      171.69      161.28     22.77 o 
  -7  12   5       56.22       97.92     21.52 o 
  -6  12   5       12.66        1.47     17.31 o 
  -5  12   5      119.95      121.63     20.75 o 
  -4  12   5        9.05       -3.00     16.49 o 
  -3  12   5       29.50       30.75     17.91 o 
  -2  12   5      240.01      268.05     25.94 o 
  -1  12   5        9.92       20.21     18.13 o 
   0  12   5        1.84      -15.18     16.11 o 
   0 -13   6       46.45       34.24     19.88 o 
   1 -13   6       13.44        8.30     15.89 o 
   2 -13   6      273.34      312.02     26.38 o 
   3 -13   6       24.84       18.27     11.62 o 
   4 -13   6       10.09       20.12     15.95 o 
   5 -13   6       87.48       89.41     13.47 o 
   6 -13   6       28.56       23.68     12.56 o 
  -2 -12   6        3.56      -23.16     16.22 o 
  -1 -12   6        8.68        5.90     16.60 o 
   0 -12   6       52.16       24.03     16.88 o 
   1 -12   6        4.60        7.70     15.51 o 
   2 -12   6       78.75      103.98     11.93 o 
   3 -12   6       43.18       54.84     10.95 o 
   4 -12   6        1.84       -5.24     10.10 o 
   5 -12   6        1.28       16.47     10.99 o 
   6 -12   6       22.09       21.42     11.75 o 
   7 -12   6        6.51        1.04     17.09 o 
  -3 -11   6      103.90      118.73     22.45 o 
  -2 -11   6       32.53       36.54     16.93 o 
  -1 -11   6        0.48        8.36     15.73 o 
   0 -11   6      372.10      411.91     28.29 o 
   1 -11   6        6.26       22.10      9.39 o 
   2 -11   6       15.31       22.39      9.04 o 
   3 -11   6      719.08      699.02     24.38 o 
   4 -11   6       46.87       51.04     24.88 o 
   5 -11   6        8.94       14.96     10.13 o 
   6 -11   6       55.53       36.87     11.52 o 
   7 -11   6        0.86       33.21     18.41 o 
  -5 -10   6        0.17        5.90     17.48 o 
  -4 -10   6        8.06       29.44     17.48 o 
  -3 -10   6       12.95       13.65     15.84 o 
  -2 -10   6       59.21       42.38     16.17 o 
  -1 -10   6      197.41      227.20     21.68 o 
   0 -10   6      577.20      559.91     31.19 o 
   1 -10   6       13.70       16.62      8.16 o 
   2 -10   6      391.83      369.23     18.51 o 
   3 -10   6       48.89       46.78      9.61 o 
   4 -10   6        5.82       17.82      9.37 o 
   5 -10   6      283.73      243.55     25.53 o 
   6 -10   6      134.93      159.01     14.06 o 
   7 -10   6      487.22      558.06     34.41 o 
   8 -10   6       47.78       91.75     41.89 o 
   9 -10   6        2.18       51.67     45.39 o 
  -6  -9   6      120.80      152.59     24.63 o 
  -5  -9   6       23.80        8.85     16.06 o 
  -4  -9   6      474.24      461.82     30.26 o 
  -3  -9   6        4.23       -7.43     13.38 o 
  -2  -9   6       83.13       70.02     15.51 o 
  -1  -9   6      146.09      148.12     17.70 o 
   0  -9   6        0.43       -7.34      7.03 o 
   1  -9   6      703.29      692.10     22.34 o 
   2  -9   6     1402.62     1315.32     35.54 o 
   3  -9   6       22.69       49.22      9.00 o 
   4  -9   6       66.27       63.13      9.73 o 
   5  -9   6       70.67       56.10      9.95 o 
   6  -9   6        8.23       18.19     16.00 o 
   7  -9   6       20.97       35.12     22.88 o 
   8  -9   6       29.88       32.77     27.53 o 
   9  -9   6      430.29      814.75     59.53 o 
  -6  -8   6       26.49       14.31     15.78 o 
  -5  -8   6        2.35      -20.23     13.49 o 
  -4  -8   6        1.67       13.05     14.09 o 
  -3  -8   6      542.98      557.56     30.86 o 
  -2  -8   6       49.23       54.07     14.04 o 
  -1  -8   6        0.62        8.19     10.87 o 
   0  -8   6      619.13      550.24     18.85 o 
   1  -8   6      129.37      138.83      9.80 o 
   2  -8   6        0.19       -7.56      6.32 o 
   3  -8   6     1287.16     1278.24     34.44 o 
   4  -8   6       71.93       58.11      8.94 o 
   5  -8   6      141.92      154.63     11.93 o 
   7  -8   6       32.47       19.28     18.13 o 
   8  -8   6       86.09      162.42     27.14 o 
   9  -8   6       79.69      180.83     28.29 o 
  -7  -7   6      185.59      177.72     22.94 o 
  -6  -7   6      159.39      157.02     19.83 o 
  -5  -7   6        2.29       -3.39     13.11 o 
  -4  -7   6        3.76        9.89     12.83 o 
  -3  -7   6      439.76      424.19     25.61 o 
  -2  -7   6      359.90      351.88     22.88 o 
  -1  -7   6       77.86       79.31     10.24 o 
   0  -7   6     3123.43     3051.62     70.27 o 
   1  -7   6      339.82      312.05     17.37 o 
   2  -7   6      107.69       79.91     14.20 o 
   3  -7   6     1020.33      935.14     26.88 o 
   4  -7   6       43.15       43.16      8.13 o 
   5  -7   6       16.62       26.22     12.23 o 
   6  -7   6      530.13      571.55     31.57 o 
   7  -7   6     1458.64     1811.58     70.40 o 
   8  -7   6        0.45       12.12     17.04 o 
   9  -7   6      261.28      316.06     29.11 o 
  10  -7   6       86.60      147.84     26.22 o 
  -8  -6   6       10.05       -3.71     15.95 o 
  -7  -6   6       18.07       28.62     15.62 o 
  -6  -6   6      152.66      143.42     18.30 o 
  -5  -6   6        3.39      -13.27     11.63 o 
  -4  -6   6      719.75      689.19     32.99 o 
  -3  -6   6       78.18       52.32     12.18 o 
  -1  -6   6      322.17      314.33     12.36 o 
   0  -6   6       25.76       41.99      5.10 o 
   1  -6   6      491.85      417.80     25.53 o 
   2  -6   6     3314.55     3327.77     76.12 o 
   3  -6   6      783.63      787.93     33.04 o 
   4  -6   6      133.57      125.91     10.51 o 
   5  -6   6      319.09      273.02     19.99 o 
   6  -6   6       86.82       60.13     14.47 o 
   7  -6   6       65.41       38.89     14.91 o 
   8  -6   6       10.25       19.88     15.18 o 
   9  -6   6       38.85       52.32     19.61 o 
  10  -6   6       54.82       72.15     22.28 o 
  -8  -5   6        9.10       -1.91     15.78 o 
  -7  -5   6       21.03        9.89     15.18 o 
  -6  -5   6      284.77      263.08     21.52 o 
  -5  -5   6       41.87       34.84     11.74 o 
  -4  -5   6       51.95       67.34     13.00 o 
  -3  -5   6      466.47      443.20     23.81 o 
  -2  -5   6     2016.07     1898.16     44.31 o 
  -1  -5   6       57.69       43.48      5.13 o 
   0  -5   6     1485.19     1615.04     37.22 o 
   1  -5   6     5278.64     5384.35     94.28 o 
   2  -5   6        2.25       -3.55      4.56 o 
   3  -5   6     1033.71     1043.27     40.14 o 
   4  -5   6      502.79      435.64     16.18 o 
   5  -5   6      202.86      178.48     15.78 o 
   6  -5   6      782.02      764.99     34.95 o 
   7  -5   6      165.76      160.73     17.97 o 
   8  -5   6       24.74       50.46     15.46 o 
   9  -5   6       75.80      126.60     19.44 o 
  10  -5   6       30.22       17.26     18.68 o 
  -9  -4   6       71.06       70.67     20.48 o 
  -8  -4   6       47.03       72.80     17.64 o 
  -7  -4   6      226.23      282.41     23.65 o 
  -6  -4   6      577.12      553.85     29.06 o 
  -5  -4   6        8.72       14.53     10.10 o 
  -4  -4   6       34.26       49.70     11.14 o 
  -3  -4   6      318.51      263.46     17.42 o 
  -2  -4   6       84.78       63.60      4.70 o 
  -1  -4   6      597.09      695.39     14.85 o 
   0  -4   6     9721.24     9649.83    166.83 o 
   1  -4   6     2919.99     3149.86     56.37 o 
   2  -4   6      301.40      280.60     11.49 o 
   3  -4   6     6477.90     6407.85    140.99 o 
   4  -4   6      457.53      449.75     22.61 o 
   5  -4   6       67.44       56.58     11.25 o 
   6  -4   6      474.57      455.27     26.43 o 
   7  -4   6      408.54      445.17     26.27 o 
   8  -4   6       81.47       97.43     17.20 o 
   9  -4   6      152.42      128.51     19.72 o 
  10  -4   6        2.86       -9.28     17.48 o 
  -9  -3   6        3.66      -16.38     16.00 o 
  -8  -3   6      188.06      189.46     20.54 o 
  -7  -3   6        0.79       -3.93     12.23 o 
  -6  -3   6      306.50      305.57     20.92 o 
  -5  -3   6       46.66       51.61     10.65 o 
  -4  -3   6       24.43       24.74      8.52 o 
  -3  -3   6     1339.79     1298.25     46.97 o 
  -2  -3   6     2816.22     3123.35     55.83 o 
  -1  -3   6     2004.29     1994.71     36.48 o 
   0  -3   6      155.13      150.06      5.79 o 
   1  -3   6     1249.64     1305.70     24.97 o 
   2  -3   6      765.24      708.91     25.34 o 
   3  -3   6     3097.62     3115.51    100.00 o 
   4  -3   6     3227.20     3572.04    114.64 o 
   5  -3   6      102.97       70.51     12.62 o 
   6  -3   6       11.32       14.80     10.32 o 
   7  -3   6      173.39      227.03     19.77 o 
   8  -3   6       11.84        1.47     13.65 o 
   9  -3   6        6.26      -18.79     14.69 o 
  10  -3   6      707.38      739.32     37.90 o 
 -10  -2   6        1.66       30.69     17.48 o 
  -9  -2   6      196.17      222.56     23.10 o 
  -8  -2   6       10.62        5.08     12.18 o 
  -7  -2   6        5.20        5.08     11.25 o 
  -6  -2   6     1078.36     1068.05     42.44 o 
  -5  -2   6      240.77      263.79     17.04 o 
  -4  -2   6        3.49        5.68      6.66 o 
  -3  -2   6      213.37      309.09      9.28 o 
  -2  -2   6     5049.14     5017.89     87.85 o 
  -1  -2   6      558.59      564.98     12.32 o 
   0  -2   6      247.04      294.84     31.71 o 
   1  -2   6    15389.79    15715.31    269.85 o 
   2  -2   6       88.37      109.94     15.78 o 
   3  -2   6     2246.14     2518.19     81.92 o 
   4  -2   6     3673.90     3918.57    124.85 o 
   5  -2   6       10.05       12.07      9.28 o 
   6  -2   6       86.47       81.98     13.16 o 
   7  -2   6      121.11       90.61     15.62 o 
   8  -2   6       37.29       39.60     13.76 o 
   9  -2   6       26.67       18.08     15.73 o 
 -10  -1   6        2.18        3.11     15.78 o 
  -9  -1   6       55.07       90.88     17.04 o 
  -8  -1   6       10.79        5.46     11.31 o 
  -7  -1   6      120.28      107.37     14.04 o 
  -6  -1   6      912.96      782.36     32.17 o 
  -5  -1   6     1024.23      964.34     36.81 o 
  -4  -1   6        2.40       -2.02      2.63 o 
  -3  -1   6       25.78       26.34      5.27 o 
  -2  -1   6     1185.18     1185.50     22.63 o 
  -1  -1   6     1603.77     1765.96     32.44 o 
   0  -1   6     7822.33     8312.04    143.77 o 
   1  -1   6     5757.28     5640.17     98.61 o 
   2  -1   6     2722.51     2835.83     90.44 o 
   3  -1   6     1086.61      982.20     36.48 o 
   4  -1   6      512.15      498.91     23.43 o 
   5  -1   6      375.63      350.63     21.52 o 
   6  -1   6       89.33       99.45     13.87 o 
   7  -1   6      487.41      525.12     27.69 o 
   8  -1   6      706.43      733.70     35.06 o 
   9  -1   6       30.44       12.29     15.73 o 
 -10   0   6      152.14      188.26     21.68 o 
  -9   0   6        3.83        0.33     11.91 o 
  -8   0   6      556.76      534.13     27.31 o 
  -7   0   6        1.16       -4.10      8.85 o 
  -6   0   6      330.54      326.87     17.86 o 
  -5   0   6      491.42      494.37     21.90 o 
  -4   0   6       19.64       16.91      3.63 o 
  -3   0   6     4559.79     4813.19     84.42 o 
  -2   0   6      487.54      397.16      9.56 o 
  -1   0   6     8098.20     8806.10    152.16 o 
   0   0   6      582.86      542.31     11.95 o 
   1   0   6     1428.73     1330.53     45.44 o 
   2   0   6     1741.82     1679.03     56.31 o 
   3   0   6     4696.26     4752.97    148.77 o 
   4   0   6      632.91      645.60     28.07 o 
   5   0   6       97.08       95.63     12.62 o 
   6   0   6        1.10        4.15     11.74 o 
   7   0   6        9.46       21.30     12.40 o 
   8   0   6      195.19      203.99     20.43 o 
   9   0   6       48.28       36.16     15.89 o 
 -10   1   6        7.61        4.48     12.78 o 
  -9   1   6      261.43      261.71     20.43 o 
  -8   1   6       32.52       32.50     10.70 o 
  -7   1   6      673.32      680.50     29.27 o 
  -6   1   6      326.21      331.53     15.67 o 
  -5   1   6      962.14      905.06     18.95 o 
  -4   1   6      609.50      562.68     12.78 o 
  -3   1   6      124.02      134.34      5.61 o 
  -2   1   6     7167.31     6921.60    120.15 o 
  -1   1   6     1228.19     1438.31     26.90 o 
   0   1   6       61.56       68.43      7.56 o 
   1   1   6     1273.55     1176.08     41.13 o 
   2   1   6     2364.02     2494.65     81.05 o 
   3   1   6      257.65      267.89     16.66 o 
   4   1   6     1253.86     1143.36     42.65 o 
   5   1   6       49.50       56.53     11.69 o 
   6   1   6       11.80        0.16     10.60 o 
   7   1   6        2.12        1.31      8.40 o 
   8   1   6       29.49       42.54     10.59 o 
   9   1   6       40.25       38.56     16.93 o 
  -8   2   6      494.92      484.95     18.11 o 
  -7   2   6      233.97      230.15     17.64 o 
  -6   2   6     1100.21     1032.47     21.77 o 
  -5   2   6      731.49      709.15     15.81 o 
  -4   2   6       31.35       39.04      3.76 o 
  -3   2   6      110.96      123.24      5.03 o 
  -2   2   6     5931.46     5979.23    104.13 o 
  -1   2   6      280.64      226.80      9.31 o 
   0   2   6     1219.34     1182.98     34.63 o 
   1   2   6    11276.79    11787.38    357.67 o 
   2   2   6      668.33      669.74     27.85 o 
   3   2   6       17.11       24.19      9.01 o 
   4   2   6     1519.85     1449.64     52.65 o 
   5   2   6       11.10        9.61     10.87 o 
   6   2   6        0.43       -1.68      8.24 o 
   7   2   6      293.51      293.06     22.97 o 
   8   2   6      425.10      396.83     27.74 o 
 -11   3   6        4.52       17.37     16.71 o 
 -10   3   6      444.20      469.03     30.31 o 
  -9   3   6        0.60       -3.22     11.96 o 
  -8   3   6      287.10      298.20     21.03 o 
  -7   3   6       24.55       20.97     10.87 o 
  -6   3   6     1949.65     2031.17     47.48 o 
  -5   3   6      349.77      330.69     11.41 o 
  -4   3   6       44.18       46.94      3.63 o 
  -3   3   6     1658.80     1728.61     40.04 o 
  -2   3   6      357.63      328.11     11.70 o 
  -1   3   6     2176.00     2139.05     48.46 o 
   0   3   6       47.13       51.77      8.36 o 
   1   3   6       11.42       25.07      8.41 o 
   2   3   6      389.38      329.00     18.90 o 
   3   3   6      855.54      823.44     23.43 o 
   4   3   6      703.09      650.03     20.92 o 
   5   3   6       30.06       22.58      8.04 o 
   6   3   6       19.25       22.64      9.13 o 
   7   3   6       11.14        9.51      9.85 o 
   8   3   6        0.29       -6.28     14.42 o 
 -11   4   6      143.89      144.95     21.57 o 
 -10   4   6       71.44      103.93     17.42 o 
  -9   4   6        7.27       19.06     12.83 o 
  -8   4   6       66.24       79.46     14.64 o 
  -7   4   6      118.23       97.21      9.01 o 
  -6   4   6       89.68      107.69     27.72 o 
  -5   4   6     1133.10     1134.66     29.13 o 
  -4   4   6     3847.76     3884.85     84.99 o 
  -3   4   6        3.20        0.96      5.17 o 
  -2   4   6     1927.54     1793.05     41.80 o 
  -1   4   6     5308.03     5328.58     93.69 o 
   0   4   6     1400.39     1442.02     43.15 o 
   1   4   6     1212.14     1220.41     30.52 o 
   2   4   6     4153.85     4212.34    128.67 o 
   3   4   6        0.21       -2.72      6.04 o 
   4   4   6      293.18      298.01     24.19 o 
   5   4   6      314.52      298.62     15.49 o 
   6   4   6       23.54       30.81     13.82 o 
   7   4   6       37.13       27.74     15.07 o 
 -10   5   6       28.49       10.65     14.86 o 
  -9   5   6       80.83       67.45     15.84 o 
  -8   5   6      629.52      628.34     30.48 o 
  -7   5   6       46.34       59.07     18.98 o 
  -6   5   6       53.99       55.83      8.26 o 
  -5   5   6      312.78      308.64     13.60 o 
  -4   5   6       72.94       63.27     10.81 o 
  -3   5   6       44.63       60.89      9.72 o 
  -2   5   6     1723.67     1702.61     47.65 o 
  -1   5   6       65.18       61.44      9.89 o 
   0   5   6        3.40        7.11      4.56 o 
   1   5   6     4339.33     4448.07    126.08 o 
   2   5   6      532.34      543.23     25.70 o 
   3   5   6       58.05       56.81      8.18 o 
   4   5   6      451.17      447.46     17.54 o 
   5   5   6       13.99       19.92      9.08 o 
   6   5   6        9.43        0.93     13.22 o 
   7   5   6        4.56       26.71     15.40 o 
 -10   6   6        2.46      -15.18     15.46 o 
  -9   6   6      185.77      177.94     18.30 o 
  -8   6   6       54.68       74.28     18.76 o 
  -7   6   6      281.67      317.89     15.52 o 
  -6   6   6      784.41      751.82     23.53 o 
  -5   6   6      128.81      118.87      9.65 o 
  -4   6   6      138.85      147.53     28.81 o 
  -3   6   6        1.53        8.00      6.25 o 
  -2   6   6     2420.60     2510.74     57.72 o 
  -1   6   6     1678.78     1625.72     57.78 o 
   0   6   6      772.30      782.74     33.10 o 
   1   6   6      202.01      209.98     11.40 o 
   2   6   6      532.49      554.66     19.18 o 
   3   6   6       24.49       25.11      7.99 o 
   4   6   6      578.71      601.58     21.80 o 
   5   6   6       79.70       95.19     11.70 o 
   6   6   6       44.39       49.75     16.99 o 
 -10   7   6      114.70      130.31     20.04 o 
  -9   7   6       21.29        9.39     13.76 o 
  -8   7   6       42.05       72.07     10.76 o 
  -7   7   6        7.11        4.90      8.62 o 
  -6   7   6        2.24        4.62      7.98 o 
  -5   7   6      716.24      621.91     20.88 o 
  -4   7   6      616.82      631.57     20.30 o 
  -3   7   6       49.19       47.95      7.97 o 
  -2   7   6      521.11      459.53     24.52 o 
  -1   7   6     1097.31     1038.56     41.34 o 
   0   7   6      210.92      209.89     17.42 o 
   1   7   6      165.18      166.25     17.37 o 
   2   7   6     1177.79     1208.68     47.35 o 
   3   7   6       70.95       62.67      9.84 o 
   4   7   6       17.10       21.66     16.22 o 
   5   7   6       77.79      117.64     18.79 o 
  -9   8   6        0.63       -2.35     14.31 o 
  -8   8   6       39.26       43.68     10.05 o 
  -7   8   6        2.61       -3.37      8.69 o 
  -6   8   6       86.74       72.72      9.83 o 
  -5   8   6      100.21      107.93     10.24 o 
  -4   8   6      219.61      246.43     13.07 o 
  -3   8   6       11.43       11.60      7.48 o 
  -2   8   6       72.05       55.05     12.73 o 
  -1   8   6      651.37      642.60     31.02 o 
   0   8   6      425.99      428.51     25.40 o 
   1   8   6      210.35      211.20     19.01 o 
   2   8   6     1531.57     1452.38     55.65 o 
   3   8   6        1.93       -2.95     15.02 o 
   4   8   6       44.72       21.30     16.22 o 
  -9   9   6      106.80       99.62     20.37 o 
  -8   9   6       29.99       45.71     17.37 o 
  -7   9   6      237.21      258.77     23.16 o 
  -6   9   6      371.07      353.77     19.61 o 
  -5   9   6        5.32       10.12      8.78 o 
  -4   9   6      188.31      193.62     12.69 o 
  -3   9   6        2.76       -5.57     12.45 o 
  -2   9   6     1434.89     1413.27     55.22 o 
  -1   9   6      139.27      145.22     18.19 o 
   0   9   6      626.67      635.94     32.44 o 
   1   9   6      183.26      141.13     18.24 o 
   2   9   6      281.20      291.97     24.47 o 
   3   9   6      118.20      133.97     20.64 o 
  -9  10   6        0.96       26.43     19.44 o 
  -8  10   6       34.25       54.89     18.19 o 
  -7  10   6        3.23       -4.70     15.40 o 
  -6  10   6       40.05       41.67     16.00 o 
  -5  10   6       91.46      110.60     17.53 o 
  -4  10   6      123.66      135.72     18.24 o 
  -3  10   6      163.02      172.97     18.84 o 
  -2  10   6       31.25       15.13     14.42 o 
  -1  10   6      272.88      273.40     22.72 o 
   0  10   6       53.95       66.25     16.22 o 
   1  10   6       37.60       43.20     17.80 o 
   2  10   6      298.92      311.69     25.29 o 
  -8  11   6        0.37        6.55     17.75 o 
  -7  11   6        8.09       19.22     17.48 o 
  -6  11   6        0.73        9.78     15.89 o 
  -5  11   6       82.56       99.67     19.12 o 
  -4  11   6      207.54      204.86     21.85 o 
  -3  11   6      117.13      100.82     18.41 o 
  -2  11   6       31.01       43.69     16.44 o 
  -1  11   6      255.01      285.91     25.12 o 
   0  11   6      407.02      393.66     29.11 o 
   1  11   6       12.38       28.78     16.99 o 
  -6  12   6       16.11       23.27     18.51 o 
  -5  12   6      237.06      309.34     28.67 o 
  -4  12   6        2.24      -10.49     17.53 o 
  -3  12   6        2.62       -7.76     16.06 o 
  -2  12   6      142.18      129.98     21.90 o 
  -1  12   6       64.49       53.41     18.51 o 
   0 -13   7       45.32       26.54     18.57 o 
   1 -13   7       54.84       65.70     20.21 o 
   2 -13   7        7.60        7.97     16.00 o 
   3 -13   7        3.08       17.29     11.77 o 
   4 -13   7        5.35      -10.01     10.92 o 
   5 -13   7       44.88       62.00     14.26 o 
  -2 -12   7        3.47       11.25     18.57 o 
  -1 -12   7        1.79       10.87     17.15 o 
   0 -12   7      224.04      229.22     24.36 o 
   1 -12   7      193.73      221.79     24.30 o 
   2 -12   7       17.88       14.17     10.61 o 
   3 -12   7        9.55       40.01     19.55 o 
   4 -12   7      296.71      317.02     19.33 o 
   5 -12   7        6.82        3.34     10.84 o 
   6 -12   7       15.96       20.98     13.00 o 
   7 -12   7      173.72      226.32     26.49 o 
  -3 -11   7      110.53      128.78     22.23 o 
  -2 -11   7        0.83       -2.73     16.82 o 
  -1 -11   7       65.63       60.46     17.59 o 
   0 -11   7      168.13      158.66     20.43 o 
   1 -11   7        3.83       -2.73     14.09 o 
   2 -11   7       65.47       82.58     13.98 o 
   3 -11   7     1006.58     1057.48     32.23 o 
   4 -11   7      299.88      340.44     35.50 o 
   5 -11   7       44.61       37.34     11.14 o 
   6 -11   7      181.28      188.70     15.59 o 
   8 -11   7        6.62      -20.10     40.91 o 
  -4 -10   7      111.28      110.21     21.25 o 
  -3 -10   7       62.64       43.36     17.31 o 
  -2 -10   7      104.82       68.81     17.53 o 
  -1 -10   7        3.93       16.93     14.47 o 
   0 -10   7      130.18      109.45     17.97 o 
   1 -10   7       18.47       24.39     11.31 o 
   2 -10   7      452.28      405.97     17.80 o 
   3 -10   7      299.65      309.63     16.21 o 
   4 -10   7        1.21       -2.02      8.81 o 
   5 -10   7        0.66       -6.93     14.47 o 
   6 -10   7       96.85      106.01     17.42 o 
   7 -10   7        7.72       21.79     23.92 o 
   8 -10   7        2.44       27.25     29.66 o 
  -5  -9   7       28.20       17.04     17.26 o 
  -4  -9   7       11.07        0.66     16.17 o 
  -3  -9   7      101.74      104.10     17.53 o 
  -2  -9   7      136.85      120.81     17.64 o 
  -1  -9   7        6.05        0.22     12.02 o 
   0  -9   7     1200.51     1157.24     48.22 o 
   1  -9   7     1818.97     1752.58     44.70 o 
   2  -9   7      172.23      167.01     11.82 o 
   3  -9   7       13.13       10.50      8.24 o 
   4  -9   7      773.97      745.60     25.04 o 
   5  -9   7       18.22       17.91     12.40 o 
   6  -9   7        7.55        2.68     17.91 o 
   7  -9   7      425.34      593.61     38.83 o 
   8  -9   7        1.31       36.81     25.12 o 
   9  -9   7       39.06       51.17     27.80 o 
  -6  -8   7        1.48        9.61     16.99 o 
  -5  -8   7        0.50       -1.26     15.46 o 
  -4  -8   7       28.25       23.87     13.98 o 
  -3  -8   7     1003.19      981.65     43.75 o 
  -2  -8   7        0.13       -0.82     12.23 o 
  -1  -8   7        0.49        2.29     11.25 o 
   0  -8   7      245.05      241.79     19.12 o 
   1  -8   7       11.49       19.98      7.17 o 
   2  -8   7      251.28      236.45     12.98 o 
   3  -8   7      535.85      512.28     19.18 o 
   4  -8   7     3422.17     3417.64    114.80 o 
   5  -8   7      209.65      224.52     23.40 o 
   6  -8   7      160.48      200.33     21.14 o 
   7  -8   7       36.53       86.89     19.77 o 
   8  -8   7       28.17       30.58     19.39 o 
   9  -8   7       38.01       47.08     24.36 o 
  -7  -7   7       39.15       52.65     19.17 o 
  -6  -7   7       14.47       18.62     15.46 o 
  -5  -7   7      471.25      432.44     28.45 o 
  -4  -7   7       98.80      119.72     17.59 o 
  -3  -7   7       19.37        6.39     12.78 o 
  -2  -7   7      983.28      943.96     40.63 o 
  -1  -7   7        8.48        5.02      9.94 o 
   0  -7   7       54.51       39.68      6.99 o 
   1  -7   7     1118.61     1051.58     28.61 o 
   3  -7   7      237.88      236.36     14.45 o 
   4  -7   7        0.27        4.69      9.69 o 
   5  -7   7      181.34      203.06     18.24 o 
   6  -7   7      513.02      513.49     29.98 o 
   7  -7   7        0.55       -1.04     14.86 o 
   8  -7   7       14.96       29.38     17.86 o 
   9  -7   7       64.64       79.36     21.08 o 
  -8  -6   7        3.06        2.29     16.88 o 
  -7  -6   7        9.83       19.72     15.78 o 
  -6  -6   7      318.28      335.39     25.01 o 
  -5  -6   7      697.43      622.45     32.44 o 
  -4  -6   7        0.46        0.60     11.47 o 
  -3  -6   7      706.41      676.95     32.99 o 
  -2  -6   7      177.77      176.19     16.93 o 
  -1  -6   7      161.40      150.08      7.16 o 
   0  -6   7     2497.63     2457.48    119.14 o 
   1  -6   7     2547.76     2367.36     55.65 o 
   2  -6   7     2809.55     2723.26    183.45 o 
   3  -6   7       86.53       63.40      7.59 o 
   4  -6   7      728.88      773.15     32.11 o 
   5  -6   7      434.61      485.09     27.25 o 
   6  -6   7       35.41       19.06     13.05 o 
   7  -6   7      152.56      114.58     18.57 o 
   8  -6   7      148.87      160.62     21.52 o 
   9  -6   7       76.17       66.58     20.75 o 
  -8  -5   7        0.97        2.40     15.07 o 
  -7  -5   7      121.35       97.11     17.64 o 
  -6  -5   7       45.39       49.43     14.15 o 
  -5  -5   7        0.01       -5.30     11.09 o 
  -4  -5   7       41.97       30.69     11.47 o 
  -3  -5   7     2265.32     2177.77     75.81 o 
  -2  -5   7      878.85      700.66     31.02 o 
  -1  -5   7        4.99        7.52      7.24 o 
   0  -5   7       62.62       64.82      4.58 o 
   1  -5   7      486.77      450.95     11.46 o 
   2  -5   7      141.50      149.95      8.85 o 
   3  -5   7       82.65       59.15     11.28 o 
   4  -5   7     7321.69     7535.39    233.92 o 
   5  -5   7      631.85      608.68     29.38 o 
   6  -5   7      371.87      365.87     23.92 o 
   7  -5   7      620.71      603.44     32.39 o 
   8  -5   7        2.95        7.54     15.84 o 
   9  -5   7        0.42        8.08     16.93 o 
  -9  -4   7       34.00       45.71     19.99 o 
  -8  -4   7       20.04        8.47     15.51 o 
  -7  -4   7      116.40       97.87     17.04 o 
  -6  -4   7       19.55       25.40     12.12 o 
  -5  -4   7     1536.92     1439.49     54.23 o 
  -4  -4   7       86.95       81.27     12.23 o 
  -3  -4   7       67.41       62.32     10.65 o 
  -2  -4   7      627.02      618.28     14.08 o 
  -1  -4   7       29.81       42.98      4.08 o 
   0  -4   7       62.61       72.83      4.55 o 
   1  -4   7       58.24       57.24      4.32 o 
   2  -4   7     2817.34     3052.27     69.79 o 
   3  -4   7       80.71       90.20     13.19 o 
   4  -4   7       17.91       26.82      9.99 o 
   5  -4   7      736.81      775.37     34.19 o 
   6  -4   7       31.50       33.15     12.67 o 
   7  -4   7        2.63        0.11     12.51 o 
   8  -4   7        4.79        7.76     15.57 o 
   9  -4   7       17.65       -4.70     16.44 o 
  -9  -3   7       88.71       69.58     18.46 o 
  -8  -3   7      136.70      105.19     17.64 o 
  -7  -3   7       40.98       35.61     13.27 o 
  -6  -3   7       72.77       84.60     13.22 o 
  -5  -3   7     3583.25     3432.66    112.89 o 
  -4  -3   7      353.72      352.92     20.86 o 
  -3  -3   7      320.10      343.04     13.46 o 
  -2  -3   7     2544.82     2641.69     47.93 o 
  -1  -3   7     2747.69     2969.89     53.50 o 
   1  -3   7    11410.66    11887.71    205.24 o 
   2  -3   7     6210.75     6497.51    142.44 o 
   3  -3   7       69.64       84.93     10.60 o 
   4  -3   7     1349.80     1368.98     49.86 o 
   5  -3   7     1402.38     1355.87     50.90 o 
   6  -3   7       42.02       41.45     12.83 o 
   7  -3   7      137.27       98.85     15.57 o 
   8  -3   7     1421.15     1391.32     55.71 o 
   9  -3   7        6.04        7.48     16.88 o 
  -9  -2   7      133.30      128.07     20.32 o 
  -8  -2   7        0.30        1.04     13.00 o 
  -7  -2   7      412.37      405.13     24.09 o 
  -6  -2   7        1.53       -1.09      9.45 o 
  -5  -2   7       17.36       17.80      8.41 o 
  -4  -2   7     1081.36     1035.55     39.21 o 
  -3  -2   7     7460.95     7551.85    131.28 o 
  -2  -2   7     1274.55     1325.01     25.49 o 
  -1  -2   7      396.84      405.90     15.42 o 
   0  -2   7     1958.64     2106.77     38.76 o 
   1  -2   7      185.35      224.19      7.69 o 
   2  -2   7      274.27      331.48     18.73 o 
   3  -2   7      114.03       84.71     10.38 o 
   4  -2   7     2472.55     2295.63     77.28 o 
   5  -2   7     1634.96     1721.63     61.99 o 
   6  -2   7      178.70      159.75     16.77 o 
   7  -2   7      131.65       98.03     15.84 o 
   8  -2   7      191.09      159.04     19.12 o 
   9  -2   7        9.34        6.61     16.77 o 
 -10  -1   7       55.18       30.80     17.37 o 
  -9  -1   7       17.84       10.21     13.05 o 
  -8  -1   7        3.32        6.88     11.09 o 
  -7  -1   7      595.28      514.20     26.82 o 
  -6  -1   7        9.59        3.39      8.47 o 
  -5  -1   7     1397.01     1386.27     34.45 o 
  -4  -1   7     3071.57     2936.43     95.08 o 
  -3  -1   7      904.21      960.93     19.51 o 
  -2  -1   7      550.90      507.69     11.83 o 
  -1  -1   7      482.90      438.00     13.27 o 
   0  -1   7      498.99      592.46     13.37 o 
   1  -1   7     1858.92     1938.23     36.24 o 
   2  -1   7     1322.47     1347.02     47.13 o 
   3  -1   7     1619.68     1790.50     61.22 o 
   4  -1   7      669.12      624.90     28.07 o 
   5  -1   7       56.20       44.89     11.58 o 
   6  -1   7      535.64      532.82     27.96 o 
   7  -1   7      815.51      777.28     36.32 o 
   8  -1   7       21.13       33.81     16.82 o 
   9  -1   7       12.47        7.59     16.99 o 
 -10   0   7       21.49       -2.84     13.71 o 
  -9   0   7        0.92       -5.08     11.52 o 
  -8   0   7        5.74        4.42     10.16 o 
  -7   0   7        0.77        1.04      8.79 o 
  -6   0   7       16.91       14.32      6.43 o 
  -5   0   7     4465.37     4150.63    131.46 o 
  -4   0   7      757.44      713.60     15.70 o 
  -3   0   7       55.98       66.03      4.84 o 
  -2   0   7     3355.88     3350.67     59.76 o 
  -1   0   7     1010.12     1011.19     20.26 o 
   0   0   7      722.21      811.00     17.05 o 
   1   0   7     9551.15    10463.73    318.02 o 
   2   0   7     6733.81     6491.04    200.44 o 
   3   0   7      482.76      486.73     23.43 o 
   4   0   7       75.52       71.87     11.58 o 
   5   0   7     2116.82     2049.43     71.65 o 
   6   0   7       18.53       10.54     12.18 o 
   7   0   7      189.13      143.80     17.26 o 
   8   0   7      374.95      367.29     27.69 o 
   9   0   7        4.48       14.80     15.57 o 
  -8   1   7      263.96      225.75     12.97 o 
  -7   1   7       60.49       63.43     15.51 o 
  -6   1   7     1032.06     1040.28     27.83 o 
  -5   1   7      106.45       96.26      8.27 o 
  -4   1   7       21.74       19.06      3.79 o 
  -3   1   7      388.81      394.86     10.10 o 
  -2   1   7     4676.48     4641.79     81.69 o 
  -1   1   7     2578.79     2822.38     50.84 o 
   0   1   7      106.25      120.59      7.54 o 
   1   1   7       50.13       61.82      9.67 o 
   2   1   7      601.97      508.96     23.43 o 
   3   1   7       19.35       28.56      9.89 o 
   4   1   7      893.34      855.76     35.50 o 
   5   1   7     7140.85     7118.02    222.06 o 
   6   1   7       38.53       61.17     14.96 o 
   7   1   7      110.39      104.70     17.70 o 
   8   1   7       13.48       25.40     10.82 o 
 -10   2   7      214.80      209.67     21.96 o 
  -9   2   7       27.78       36.65     13.22 o 
  -8   2   7       32.15       19.44     12.07 o 
  -7   2   7     1663.90     1497.81     53.74 o 
  -6   2   7      715.80      747.85     21.62 o 
  -5   2   7      145.75      161.37      8.61 o 
  -4   2   7     7827.64     7933.66    138.01 o 
  -3   2   7       40.90       39.94      4.21 o 
  -2   2   7      629.59      679.68     14.52 o 
  -1   2   7     5049.73     5031.36    108.01 o 
   0   2   7       84.65      103.08     15.89 o 
   1   2   7      115.68      101.53     10.92 o 
   2   2   7     3425.49     3765.81    120.32 o 
   3   2   7     2956.87     2924.63     96.01 o 
   4   2   7      119.49      122.45     14.36 o 
   5   2   7      868.76      861.11     38.23 o 
   6   2   7       49.25       48.93     12.34 o 
   7   2   7      217.63      239.53     35.04 o 
   8   2   7        3.17        5.63     14.96 o 
 -10   3   7      286.02      241.23     22.12 o 
  -9   3   7       11.35       -5.30     12.34 o 
  -8   3   7      196.85      168.98     17.31 o 
  -7   3   7       11.00        5.19     10.38 o 
  -6   3   7      216.13      165.39     15.70 o 
  -5   3   7     2403.51     2379.06     86.97 o 
  -4   3   7      251.88      209.89     32.91 o 
  -3   3   7      514.39      515.63     16.20 o 
  -2   3   7       17.55       18.56      5.46 o 
  -1   3   7      399.30      338.60     13.13 o 
   0   3   7      698.10      735.72     30.26 o 
   1   3   7     2644.17     2724.30     89.08 o 
   2   3   7     1562.45     1436.43     51.77 o 
   3   3   7     2650.27     2656.58     88.97 o 
   4   3   7       14.24       14.96      8.41 o 
   5   3   7      260.56      281.84     17.37 o 
   6   3   7      709.49      701.66     24.61 o 
   7   3   7        1.52       -4.33     12.42 o 
   8   3   7       22.37       24.80     16.11 o 
 -10   4   7       10.14       21.74     15.02 o 
  -9   4   7       17.49       11.80     13.44 o 
  -8   4   7      222.04      222.67     20.15 o 
  -7   4   7        8.71       15.61      7.50 o 
  -6   4   7     1610.66     1686.24     41.55 o 
  -5   4   7      106.48       87.93     14.17 o 
  -4   4   7       73.69       98.41      8.01 o 
  -3   4   7      160.94      152.32     14.61 o 
  -2   4   7     3146.21     3125.55     69.69 o 
  -1   4   7     1113.89     1158.76     29.83 o 
   0   4   7      650.74      599.96     20.54 o 
   1   4   7      592.49      587.31     19.14 o 
   2   4   7      376.95      369.82     14.62 o 
   3   4   7      407.50      380.35     15.51 o 
   4   4   7       90.79       87.29      9.58 o 
   5   4   7     3058.34     3100.96     73.99 o 
   6   4   7       58.26       70.79     10.82 o 
   7   4   7        1.14       11.09     14.69 o 
 -10   5   7      115.34      100.98     18.46 o 
  -9   5   7      400.63      421.90     27.09 o 
  -8   5   7        2.98        6.17     11.31 o 
  -7   5   7      280.02      273.55     14.71 o 
  -6   5   7       29.60       36.86      8.01 o 
  -5   5   7        8.99        1.67      6.76 o 
  -4   5   7     1405.68     1180.52     30.62 o 
  -3   5   7      494.84      444.83     32.82 o 
  -2   5   7       49.93       51.65      7.25 o 
  -1   5   7      233.88      176.24     14.20 o 
   0   5   7       14.72       28.84      9.50 o 
   1   5   7        3.14       -1.49      7.26 o 
   2   5   7       19.11       43.02      7.36 o 
   3   5   7     1479.66     1550.87     40.07 o 
   4   5   7      156.62      165.82     12.34 o 
   5   5   7        9.54       18.94     12.92 o 
   6   5   7       89.58       86.70     12.65 o 
 -10   6   7      243.50      251.88     23.54 o 
  -9   6   7        5.05        9.12     13.71 o 
  -8   6   7       17.55       17.67      9.26 o 
  -7   6   7      813.96      844.41     26.43 o 
  -6   6   7      159.52      134.03     15.32 o 
  -5   6   7       42.07       43.42      8.19 o 
  -4   6   7     4205.79     3976.62    246.34 o 
  -3   6   7       61.97       71.04     17.01 o 
  -2   6   7       22.26       26.37      7.31 o 
  -1   6   7     1759.51     1582.52     56.85 o 
   1   6   7        8.75       22.17     11.31 o 
   2   6   7     1281.88     1229.60     48.06 o 
   3   6   7     1115.41     1085.24     37.38 o 
   4   6   7       28.79       24.04     10.76 o 
   5   6   7      194.40      237.21     15.38 o 
   6   6   7      494.54      520.48     32.66 o 
 -10   7   7       27.84       62.92     18.84 o 
  -9   7   7        5.38       -0.44     14.75 o 
  -8   7   7       77.04       90.75     11.72 o 
  -7   7   7        7.42        8.12      8.34 o 
  -6   7   7     1203.08     1134.73     64.96 o 
  -5   7   7        5.33        8.26     11.44 o 
  -4   7   7        7.89       -2.07      7.35 o 
  -3   7   7      459.63      399.62     31.65 o 
  -2   7   7     2594.70     2508.79     85.20 o 
  -1   7   7       67.42       58.22     12.73 o 
   0   7   7       30.25       38.34     12.45 o 
   1   7   7       31.28       24.52     12.34 o 
   2   7   7       43.34       34.57     13.60 o 
   3   7   7       23.45       19.83     15.13 o 
   4   7   7       32.39       17.37     16.22 o 
   5   7   7      571.01      619.77     34.13 o 
  -9   8   7      412.51      491.82     23.23 o 
  -8   8   7       10.88        9.28     10.01 o 
  -7   8   7        5.91        0.68      9.26 o 
  -6   8   7      267.50      297.05     16.23 o 
  -5   8   7       69.41       68.29      9.85 o 
  -4   8   7      651.84      586.52     21.19 o 
  -3   8   7      837.93      808.90     54.64 o 
  -2   8   7      602.13      584.82     30.09 o 
  -1   8   7        3.53        5.24     11.41 o 
   0   8   7      226.33      199.45     18.90 o 
   1   8   7      158.35      170.84     19.44 o 
   2   8   7      176.64      191.75     19.93 o 
   3   8   7      581.98      595.30     34.13 o 
   4   8   7      282.76      305.84     24.74 o 
  -9   9   7        1.35       -1.86     17.59 o 
  -8   9   7       38.35       44.24     17.80 o 
  -7   9   7       32.31       49.53     10.63 o 
  -6   9   7        3.29        1.28      9.19 o 
  -5   9   7      115.93      120.93     11.59 o 
  -4   9   7      683.88      604.18     21.64 o 
  -3   9   7       26.74       31.68     13.82 o 
  -2   9   7        3.90        3.39     12.73 o 
  -1   9   7      304.76      297.49     23.65 o 
   0   9   7      254.66      257.84     22.83 o 
   1   9   7        9.59        1.42     15.51 o 
   2   9   7       32.60       26.43     17.20 o 
   3   9   7      324.57      373.46     30.04 o 
  -8  10   7        1.56        1.69     16.28 o 
  -7  10   7      165.06      209.18     22.88 o 
  -6  10   7      155.86      164.12     21.30 o 
  -5  10   7      348.39      373.29     20.13 o 
  -4  10   7       19.82       20.43     15.29 o 
  -3  10   7       58.46       47.46     16.17 o 
  -2  10   7        1.38      -11.03     14.15 o 
  -1  10   7      305.29      306.88     24.58 o 
   0  10   7      128.17      133.15     21.08 o 
   1  10   7      127.37      158.38     21.14 o 
   2  10   7        2.77       29.55     18.02 o 
  -7  11   7       20.17       31.57     19.50 o 
  -6  11   7      149.06      149.75     22.23 o 
  -5  11   7      253.34      269.03     26.32 o 
  -4  11   7       16.84        0.16     15.67 o 
  -3  11   7      489.36      467.45     30.80 o 
  -2  11   7        1.65       13.49     16.06 o 
  -1  11   7       12.16        7.70     16.11 o 
   0  11   7       71.38       70.45     20.54 o 
  -5  12   7        3.24        0.60     18.62 o 
  -4  12   7       17.26       56.36     20.21 o 
  -3  12   7       94.95      125.01     21.57 o 
   1 -13   8        2.54       -8.68     17.64 o 
   2 -13   8        7.85      -12.12     17.04 o 
   3 -13   8       31.77       14.46     11.99 o 
   4 -13   8      292.28      292.71     18.83 o 
   5 -13   8       65.41       83.55     14.67 o 
  -2 -12   8       23.17       37.47     19.39 o 
  -1 -12   8       63.50       75.48     21.52 o 
   0 -12   8      232.23      289.51     27.20 o 
   1 -12   8       85.85       92.57     19.28 o 
   2 -12   8      151.33      124.30     20.64 o 
   3 -12   8      107.37       92.05     12.62 o 
   4 -12   8       10.56      -13.16     11.02 o 
   5 -12   8       57.63       48.22     13.23 o 
   6 -12   8        1.48      -19.83     15.13 o 
  -3 -11   8        1.53       11.58     18.51 o 
  -2 -11   8      110.95      117.37     21.03 o 
  -1 -11   8        1.72       -7.76     15.51 o 
   0 -11   8       25.68       29.33     16.00 o 
   1 -11   8      118.82       84.60     17.20 o 
   2 -11   8       11.82        8.35      9.82 o 
   3 -11   8        3.06        7.66     10.57 o 
   4 -11   8      145.24      129.35     13.74 o 
   5 -11   8        2.82       -5.63     14.20 o 
   6 -11   8       20.80       28.05     14.28 o 
   7 -11   8        5.25       25.56     27.74 o 
  -4 -10   8        9.48       47.51     19.44 o 
  -3 -10   8       84.41       79.90     20.04 o 
  -2 -10   8      576.18      583.67     34.24 o 
  -1 -10   8       66.75       44.18     15.89 o 
   0 -10   8      197.57      217.26     22.34 o 
   1 -10   8       42.19       46.20      9.53 o 
   2 -10   8       69.73       69.69     12.51 o 
   3 -10   8        0.05       -1.00      9.01 o 
   4 -10   8      492.23      425.45     27.96 o 
   5 -10   8      450.42      519.91     22.65 o 
   6 -10   8        0.99      -10.32     17.48 o 
   7 -10   8       18.58       51.56     24.85 o 
   8 -10   8       36.25      103.33     29.93 o 
  -5  -9   8       43.37       49.70     18.51 o 
  -4  -9   8        2.60        3.39     16.11 o 
  -3  -9   8        2.63        7.26     15.02 o 
  -2  -9   8      263.31      276.24     23.16 o 
  -1  -9   8        5.23       16.00     13.76 o 
   0  -9   8      694.20      647.46     33.59 o 
   1  -9   8      613.71      617.04     21.91 o 
   2  -9   8       15.69        1.56     22.26 o 
   3  -9   8      178.57      171.60     18.41 o 
   4  -9   8       37.32       25.55      9.24 o 
   5  -9   8       68.21       46.67     10.28 o 
   6  -9   8       95.36      144.35     21.03 o 
   7  -9   8       59.58      114.75     24.03 o 
   8  -9   8      401.94      666.58     43.69 o 
  -6  -8   8        0.25      -14.96     15.29 o 
  -5  -8   8        3.81        8.19     15.57 o 
  -4  -8   8      557.62      523.38     31.40 o 
  -3  -8   8        4.71       -2.08     13.33 o 
  -2  -8   8       29.48       17.86     13.65 o 
  -1  -8   8     1796.38     1658.49     62.86 o 
   0  -8   8      664.25      670.45     33.10 o 
   1  -8   8        6.25        6.44     11.20 o 
   2  -8   8       34.59       27.40      7.77 o 
   3  -8   8       37.53       47.25      8.68 o 
   4  -8   8       20.00       31.72      8.82 o 
   5  -8   8      436.73      394.71     18.40 o 
   6  -8   8      217.50      250.35     23.38 o 
   7  -8   8      132.84      227.91     23.92 o 
   8  -8   8        0.28       18.90     19.55 o 
   9  -8   8        0.36       -1.91     21.03 o 
  -7  -7   8       16.25       27.25     18.08 o 
  -6  -7   8       17.35       -4.64     15.57 o 
  -5  -7   8      190.22      203.55     20.92 o 
  -4  -7   8       17.00       33.10     14.53 o 
  -3  -7   8      249.78      237.19     20.92 o 
  -2  -7   8     3642.74     3556.14    119.61 o 
  -1  -7   8     1068.57     1006.61     42.44 o 
   0  -7   8      110.82      105.59      8.82 o 
   1  -7   8      886.66      802.78     23.77 o 
   2  -7   8       45.76       40.43      7.29 o 
   3  -7   8       23.59       20.37     14.47 o 
   4  -7   8     2451.20     2334.05     57.49 o 
   5  -7   8      514.96      542.65     29.44 o 
   6  -7   8      138.09      170.84     19.33 o 
   7  -7   8      108.53       80.45     17.70 o 
   8  -7   8       11.96       30.53     18.68 o 
   9  -7   8        5.35       16.60     21.08 o 
  -7  -6   8        1.58        8.08     15.62 o 
  -6  -6   8       82.40      114.69     18.51 o 
  -5  -6   8        3.28      -11.20     12.23 o 
  -4  -6   8       73.06       92.08     15.73 o 
  -3  -6   8      304.64      288.86     22.12 o 
  -2  -6   8      176.34      201.20     13.00 o 
  -1  -6   8       18.74       18.44      4.52 o 
   0  -6   8       54.77       41.03      6.42 o 
   1  -6   8     1631.01     1468.75     37.26 o 
   2  -6   8      255.63      244.89     21.14 o 
   3  -6   8       43.58       38.20     19.01 o 
   4  -6   8        7.20       16.02      9.31 o 
   5  -6   8        4.03       19.12     11.52 o 
   6  -6   8        6.73       -0.33     12.40 o 
   7  -6   8       10.19       -0.93     15.02 o 
   8  -6   8      544.92      610.43     35.88 o 
   9  -6   8       78.86       60.29     20.97 o 
  -8  -5   8       89.80       89.68     20.37 o 
  -7  -5   8       16.17       30.80     14.80 o 
  -6  -5   8       25.91       25.12     13.60 o 
  -5  -5   8       45.52       57.07     13.82 o 
  -4  -5   8      930.66      907.97     39.16 o 
  -3  -5   8       21.30       21.46     11.20 o 
  -2  -5   8       89.65      105.22      8.12 o 
  -1  -5   8     2642.64     2494.86     58.85 o 
   0  -5   8        0.49       -0.83      3.75 o 
   1  -5   8       15.11       20.13      4.12 o 
   2  -5   8      615.24      567.57     55.71 o 
   3  -5   8       10.02       14.28      7.76 o 
   4  -5   8       23.99       14.75     11.09 o 
   5  -5   8      764.82      714.42     33.21 o 
   6  -5   8      111.38      131.73     17.15 o 
   7  -5   8       24.24       42.98     16.22 o 
   8  -5   8       11.17       23.98     15.78 o 
   9  -5   8        7.22        1.47     17.70 o 
  -8  -4   8      245.80      231.95     22.06 o 
  -7  -4   8       43.41       27.31     13.82 o 
  -6  -4   8       12.89       18.73     12.89 o 
  -5  -4   8       52.14       46.53     12.56 o 
  -4  -4   8       70.31       33.32     10.98 o 
  -3  -4   8      450.28      442.54     29.22 o 
  -2  -4   8     1588.40     1610.71     30.99 o 
  -1  -4   8     5180.56     4950.83     87.64 o 
   0  -4   8      676.62      678.47     15.45 o 
   1  -4   8      159.91      203.40      9.57 o 
   2  -4   8     1218.08     1147.14     34.68 o 
   3  -4   8      159.14      170.03     28.78 o 
   4  -4   8      360.39      295.14     20.97 o 
   5  -4   8     2405.33     2294.48     79.46 o 
   6  -4   8      326.02      345.38     24.09 o 
   7  -4   8       82.68       81.27     16.00 o 
   8  -4   8      122.30      110.16     18.41 o 
   9  -4   8      134.10      166.74     22.28 o 
  -9  -3   8        5.24        5.19     15.73 o 
  -8  -3   8       74.81       58.60     15.07 o 
  -7  -3   8        4.06      -12.07     11.41 o 
  -6  -3   8      117.41      117.26     14.53 o 
  -5  -3   8      927.49      891.92     37.74 o 
  -4  -3   8       26.79       31.04      6.74 o 
  -3  -3   8     2114.47     2135.05    105.27 o 
  -2  -3   8     1227.44     1247.86     24.69 o 
  -1  -3   8      163.54      151.97      6.56 o 
   0  -3   8     3813.18     4076.08     72.69 o 
   1  -3   8     7866.54     7987.53    139.36 o 
   2  -3   8      191.03      153.96      8.88 o 
   3  -3   8        3.85       12.29      8.30 o 
   4  -3   8     1130.31     1012.12     40.25 o 
   5  -3   8       12.53       25.23     11.63 o 
   6  -3   8       30.76       16.33     13.60 o 
   7  -3   8      256.51      219.61     20.70 o 
   8  -3   8      559.45      578.21     34.35 o 
   9  -3   8       64.58       92.68     20.97 o 
  -9  -2   8        1.87        8.47     14.75 o 
  -8  -2   8      570.82      560.68     31.29 o 
  -7  -2   8       34.82       23.27     12.02 o 
  -6  -2   8      102.62       96.23     12.83 o 
  -5  -2   8        7.89       14.58      8.82 o 
  -4  -2   8     1285.69     1262.74    101.31 o 
  -3  -2   8        6.04        6.79      3.55 o 
  -2  -2   8       48.99       56.21      6.55 o 
  -1  -2   8     2879.20     2877.63     52.20 o 
   0  -2   8      445.62      436.99     11.50 o 
   1  -2   8      248.92      287.54     11.09 o 
   2  -2   8      432.91      420.43     20.92 o 
   3  -2   8      432.01      424.47     21.85 o 
   4  -2   8      527.44      508.96     26.49 o 
   5  -2   8      403.58      397.00     23.81 o 
   6  -2   8        5.41        7.10     12.18 o 
   7  -2   8      128.24      153.19     19.83 o 
   8  -2   8      324.30      367.72     27.58 o 
   9  -2   8        3.74       -9.67     16.06 o 
 -10  -1   8       20.21       24.69     17.26 o 
  -9  -1   8       22.76       13.11     13.65 o 
  -8  -1   8      875.46      879.14     39.32 o 
  -7  -1   8      408.03      321.41     20.26 o 
  -6  -1   8       72.59       64.08      8.33 o 
  -5  -1   8       78.21       65.70      7.57 o 
  -4  -1   8     1100.49     1050.10     27.71 o 
  -3  -1   8        1.85       -1.38      3.32 o 
  -2  -1   8     1128.75     1178.41     23.47 o 
  -1  -1   8    12775.00    13335.17    229.87 o 
   0  -1   8     1157.50     1160.38     23.37 o 
   1  -1   8       66.32       60.06      4.75 o 
   2  -1   8     1885.12     1843.80     62.92 o 
   3  -1   8      176.92      192.90     15.07 o 
   4  -1   8      249.89      244.78     18.90 o 
   5  -1   8     3630.31     3528.45    116.11 o 
   6  -1   8     1607.93     1580.67     60.19 o 
   7  -1   8      172.58      197.43     20.32 o 
   8  -1   8       55.54       63.57     17.75 o 
   9  -1   8      160.90      209.23     24.74 o 
 -10   0   8      309.59      282.30     24.25 o 
  -9   0   8       35.28       36.10     14.09 o 
  -8   0   8        3.30        9.58      8.19 o 
  -7   0   8      112.34      118.33      9.78 o 
  -6   0   8      688.24      658.27     21.03 o 
  -5   0   8      420.14      424.49     15.72 o 
  -4   0   8      157.59      152.03      6.78 o 
  -3   0   8      192.68      201.71      8.85 o 
  -2   0   8      173.27      150.15      6.49 o 
  -1   0   8       11.15       35.09      4.12 o 
   0   0   8      591.15      696.16     15.64 o 
   1   0   8      120.84      100.11     10.49 o 
   2   0   8     1297.25     1149.64     42.44 o 
   3   0   8        1.67        2.68      9.28 o 
   4   0   8       83.32       63.08     12.73 o 
   5   0   8      605.01      555.22     29.00 o 
   6   0   8        3.04        4.81     12.73 o 
   7   0   8       39.05       26.82     15.62 o 
   8   0   8      110.90      106.39     18.62 o 
 -10   1   8       70.26       78.81     17.70 o 
  -9   1   8       44.84       38.89     14.47 o 
  -8   1   8      203.11      185.96     18.30 o 
  -7   1   8      107.09      114.47     14.75 o 
  -6   1   8     1100.47     1062.35     28.44 o 
  -5   1   8        9.62        8.21      4.06 o 
  -4   1   8      134.12      115.84      6.49 o 
  -3   1   8     5277.48     5612.76     98.71 o 
  -2   1   8      414.14      453.77     11.33 o 
  -1   1   8      123.82      125.75      6.60 o 
   0   1   8     8301.54     8588.32    181.70 o 
   1   1   8      119.42      156.74     13.60 o 
   2   1   8       49.04       52.48     10.21 o 
   3   1   8     2645.46     2537.14     84.93 o 
   4   1   8      124.76      114.25     14.42 o 
   5   1   8       33.21       42.65     13.87 o 
   6   1   8     1012.10      929.76     41.13 o 
   7   1   8       16.71       18.41     14.96 o 
   8   1   8       69.41       86.94     37.49 o 
 -10   2   8        6.06       24.41     15.62 o 
  -9   2   8        0.68        6.17     12.73 o 
  -8   2   8      533.83      543.53     30.42 o 
  -7   2   8     1594.00     1567.01     56.53 o 
  -6   2   8      135.46      104.97     13.76 o 
  -5   2   8        4.94        4.68      5.69 o 
  -4   2   8      401.09      391.92     25.91 o 
  -3   2   8      243.41      283.88      9.00 o 
  -2   2   8     2345.71     2480.55     45.49 o 
  -1   2   8     7717.38     7763.91    164.90 o 
   0   2   8     4654.94     4907.65    106.41 o 
   1   2   8     1179.25     1399.40     50.63 o 
   2   2   8     2396.56     2369.20     79.74 o 
   3   2   8      797.12      749.64     33.42 o 
   4   2   8       72.81       94.48     14.80 o 
   5   2   8     1312.67     1307.54     51.99 o 
   6   2   8      113.35       98.37     24.71 o 
   7   2   8      235.00      188.36     15.02 o 
   8   2   8       13.70       24.36     11.57 o 
 -10   3   8      138.83      163.24     21.52 o 
  -9   3   8      289.16      313.93     23.38 o 
  -8   3   8        0.64       -6.55     12.23 o 
  -7   3   8      123.99      147.90     16.44 o 
  -6   3   8      421.37      353.02     22.45 o 
  -5   3   8       79.26       70.72      7.73 o 
  -4   3   8      746.88      764.85     22.94 o 
  -3   3   8       25.49       32.50      9.69 o 
  -2   3   8     2361.15     2387.66     54.61 o 
  -1   3   8      496.28      497.82     16.89 o 
   0   3   8        1.90       10.92      9.50 o 
   1   3   8       25.24       20.75      9.78 o 
   2   3   8     3341.62     3195.14    104.75 o 
   3   3   8     1015.45      976.73     40.31 o 
   4   3   8        2.65        0.36      7.01 o 
   5   3   8      204.94      199.63     43.66 o 
   6   3   8       55.63       50.63     10.46 o 
   7   3   8       40.48       33.83     11.24 o 
 -10   4   8      150.03      187.82     22.56 o 
  -9   4   8        3.10       -0.38     13.11 o 
  -8   4   8        3.35       -9.07     12.73 o 
  -7   4   8      587.39      582.41     29.71 o 
  -6   4   8      333.14      361.71     16.03 o 
  -5   4   8       63.39       75.79      8.49 o 
  -4   4   8     1130.32     1092.04     28.98 o 
  -3   4   8     2269.41     2248.34     84.46 o 
  -2   4   8      267.04      250.50     20.32 o 
  -1   4   8      121.44      105.89      8.78 o 
   0   4   8     6938.95     6738.67    209.56 o 
   1   4   8       56.49       58.04     17.89 o 
   2   4   8       99.07      104.24     27.25 o 
   3   4   8      787.53      754.04     23.34 o 
   4   4   8       40.08       38.47      8.92 o 
   5   4   8        2.66       10.94      8.82 o 
   6   4   8      241.15      233.01     23.10 o 
   7   4   8      101.11      103.99     18.51 o 
 -10   5   8       25.27       19.66     15.89 o 
  -9   5   8       33.04        9.89     15.13 o 
  -8   5   8      681.33      671.38     33.59 o 
  -7   5   8      315.90      314.81     16.53 o 
  -6   5   8      187.38      187.17     11.50 o 
  -5   5   8        8.50        5.13      6.91 o 
  -4   5   8      581.23      552.96     18.71 o 
  -3   5   8      863.49      807.44     23.58 o 
  -2   5   8      350.33      365.28     15.21 o 
  -1   5   8     1719.28     1513.33     54.78 o 
   0   5   8     5363.63     5406.22    170.94 o 
   1   5   8       87.64       67.07     13.05 o 
   2   5   8       24.94       31.02      7.38 o 
   3   5   8      203.69      202.22     12.31 o 
   4   5   8      119.71      122.83     11.84 o 
   5   5   8       33.87       49.79     11.30 o 
   6   5   8      264.41      275.21     17.12 o 
 -10   6   8       20.47       29.93     16.71 o 
  -9   6   8      478.62      553.30     32.17 o 
  -8   6   8      137.47      160.51     19.61 o 
  -7   6   8       22.51       14.32      9.06 o 
  -6   6   8       36.64       51.05     16.60 o 
  -5   6   8       67.27       80.71     10.04 o 
  -4   6   8      402.67      373.65     16.01 o 
  -3   6   8       98.16       78.40     10.46 o 
  -2   6   8     5163.40     5085.59    114.04 o 
  -1   6   8      275.31      282.52     19.99 o 
   0   6   8      265.65      205.63     17.91 o 
   1   6   8      633.06      661.28     32.00 o 
   2   6   8     1713.71     1720.59     63.46 o 
   3   6   8      160.01      176.19     19.22 o 
   4   6   8      118.70      152.32     19.28 o 
   5   6   8       38.13       20.89     11.34 o 
 -10   7   8       95.07      119.61     21.03 o 
  -9   7   8        5.07      -11.36     14.47 o 
  -8   7   8        0.69        6.97     10.17 o 
  -7   7   8      183.11      227.83     28.67 o 
  -6   7   8       29.55       40.15     12.62 o 
  -5   7   8      204.12      207.12     20.75 o 
  -4   7   8        1.87        4.75      7.74 o 
  -3   7   8      471.21      442.22     18.39 o 
  -2   7   8        5.28        5.63     11.20 o 
  -1   7   8        7.76        0.71     11.25 o 
   0   7   8      758.19      695.30     33.48 o 
   1   7   8      426.71      423.43     27.47 o 
   2   7   8       13.00        9.78     13.49 o 
   3   7   8       17.34       43.97     15.73 o 
   4   7   8       40.36       45.28     17.75 o 
  -9   8   8       48.08       25.78     17.42 o 
  -8   8   8       11.71       -0.16     10.04 o 
  -7   8   8     1058.25     1114.54     33.74 o 
  -6   8   8       34.73       39.40     10.25 o 
  -5   8   8       14.06       13.85     12.75 o 
  -4   8   8      138.05      147.17     20.73 o 
  -3   8   8      397.46      405.49     24.25 o 
  -2   8   8       75.79       81.43     14.69 o 
  -1   8   8       58.78       50.96     14.36 o 
   0   8   8     1897.73     1828.62     67.72 o 
   1   8   8       44.65       53.69     16.38 o 
   2   8   8      170.29      167.94     21.30 o 
   3   8   8      149.37      183.34     21.30 o 
  -8   9   8        1.55      -12.01     16.63 o 
  -7   9   8      110.69      105.75     13.01 o 
  -6   9   8       15.91        0.93     10.27 o 
  -5   9   8      318.42      327.40     29.57 o 
  -4   9   8       29.97       38.20     10.06 o 
  -3   9   8      159.10      196.40     20.10 o 
  -2   9   8      641.01      629.44     34.30 o 
  -1   9   8       54.53       61.39     16.11 o 
   0   9   8       56.11       51.34     16.11 o 
   1   9   8      112.52       83.12     19.39 o 
   2   9   8       81.40       90.44     20.43 o 
  -8  10   8        6.77        1.58     18.35 o 
  -7  10   8      139.24      143.20     21.96 o 
  -6  10   8      150.96      196.89     24.03 o 
  -5  10   8      559.21      585.91     34.68 o 
  -4  10   8        1.60        3.22     15.46 o 
  -3  10   8       25.55       36.59     16.71 o 
  -2  10   8      503.69      428.35     29.00 o 
  -1  10   8       85.39       82.74     19.33 o 
   0  10   8      103.09      110.49     19.44 o 
   1  10   8      607.20      665.76     37.25 o 
  -6  11   8       14.27       24.96     19.33 o 
  -5  11   8        0.91       -4.37     17.59 o 
  -4  11   8       17.94       -4.92     16.17 o 
  -3  11   8       62.09       64.23     18.30 o 
  -2  11   8       25.34       30.09     17.97 o 
  -1  11   8        5.93       -6.28     17.04 o 
   2 -13   9        1.70       14.64     18.35 o 
   3 -13   9      229.81      209.61     24.90 o 
  -1 -12   9      103.63      126.05     23.16 o 
   0 -12   9       20.02        6.23     16.22 o 
   1 -12   9        3.33        7.05     16.55 o 
   2 -12   9       10.95       29.66     16.88 o 
   3 -12   9       54.39       88.20     20.32 o 
   4 -12   9       13.13       20.43     16.99 o 
   5 -12   9       75.58       79.43     15.28 o 
   6 -12   9       24.47        9.99     14.19 o 
  -3 -11   9       16.31       14.58     19.12 o 
  -2 -11   9       14.91       22.28     17.80 o 
  -1 -11   9        1.34       12.78     17.75 o 
   0 -11   9       59.81       72.58     18.46 o 
   1 -11   9      106.39      131.79     20.26 o 
   2 -11   9      649.43      664.99     37.03 o 
   3 -11   9       36.11       26.60     16.60 o 
   4 -11   9       43.13       45.82     14.58 o 
   5 -11   9        6.19        2.56     11.88 o 
   6 -11   9        2.54       15.53     12.51 o 
   7 -11   9        1.31       24.52     25.18 o 
  -4 -10   9       81.28       85.31     21.08 o 
  -3 -10   9       23.26       41.13     17.75 o 
  -2 -10   9      225.04      256.09     24.41 o 
  -1 -10   9       88.14       79.68     17.91 o 
   0 -10   9        5.10       -4.37     13.76 o 
   1 -10   9       87.24      102.84     17.70 o 
   2 -10   9       18.95       12.82      8.55 o 
   3 -10   9      160.33      135.23     11.94 o 
   4 -10   9      230.70      247.73     15.81 o 
   5 -10   9       78.75      123.43     13.53 o 
   6 -10   9        0.25      -14.64     17.91 o 
   7 -10   9      321.20      361.82     33.70 o 
  -5  -9   9       73.52       99.24     21.19 o 
  -4  -9   9       12.38       34.63     17.20 o 
  -3  -9   9        1.97        5.79     15.24 o 
  -2  -9   9      289.04      251.39     23.32 o 
  -1  -9   9       95.88       66.58     15.84 o 
   0  -9   9      567.28      521.96     30.04 o 
   1  -9   9        1.22       -1.66      7.56 o 
   2  -9   9      181.92      162.42     11.71 o 
   3  -9   9       38.00       42.15      9.40 o 
   4  -9   9      397.89      366.30     18.36 o 
   5  -9   9       33.97       36.46     10.75 o 
   6  -9   9      234.76      234.79     23.92 o 
   7  -9   9       19.55       12.07     19.39 o 
   8  -9   9        2.15       56.91     22.12 o 
  -6  -8   9       14.11       20.04     18.35 o 
  -5  -8   9      179.07      246.20     24.74 o 
  -4  -8   9      508.63      509.72     31.73 o 
  -3  -8   9      445.79      400.60     28.02 o 
  -2  -8   9       16.69        2.02     13.27 o 
  -1  -8   9       45.74       22.45     14.53 o 
   0  -8   9       65.00       50.68     13.93 o 
   1  -8   9       53.04       53.78      8.32 o 
   2  -8   9     2611.65     2503.86     60.70 o 
   3  -8   9      151.02      164.18     12.11 o 
   4  -8   9      571.82      622.96     22.82 o 
   5  -8   9      185.23      207.75     14.24 o 
   6  -8   9       36.00       52.54     17.09 o 
   7  -8   9       39.52       45.11     17.53 o 
   8  -8   9      656.45      680.72     42.16 o 
  -7  -7   9       63.65       95.47     20.75 o 
  -6  -7   9       34.90       27.42     16.60 o 
  -5  -7   9      235.49      210.10     22.17 o 
  -4  -7   9      267.26      326.00     25.83 o 
  -3  -7   9      208.88      200.98     20.10 o 
  -2  -7   9      336.48      371.38     25.18 o 
  -1  -7   9       40.41       18.95     12.73 o 
   0  -7   9       24.22       25.11      6.89 o 
   1  -7   9        4.19        4.22      6.96 o 
   2  -7   9       70.54       71.44      8.80 o 
   3  -7   9       54.80       45.82      8.53 o 
   4  -7   9       57.16       52.69      9.47 o 
   5  -7   9      101.52       93.06     15.78 o 
   6  -7   9       34.78       37.96     15.02 o 
   7  -7   9      206.76      197.76     22.56 o 
   8  -7   9       15.27       -9.83     17.59 o 
   9  -7   9        0.42      -28.43     18.95 o 
  -7  -6   9      356.16      424.85     30.64 o 
  -6  -6   9       90.15       70.23     16.99 o 
  -5  -6   9       48.41       57.13     16.49 o 
  -4  -6   9      229.61      235.12     20.81 o 
  -3  -6   9       22.16       12.49      7.49 o 
  -2  -6   9        2.06        3.87      6.47 o 
  -1  -6   9      510.07      489.77     24.58 o 
   0  -6   9      713.85      681.03     21.24 o 
   1  -6   9        7.93        8.18      6.88 o 
   2  -6   9       84.86       77.23     14.88 o 
   3  -6   9     1394.07     1359.83     42.24 o 
   4  -6   9        0.02       -1.90      7.65 o 
   5  -6   9       75.27       89.62     16.11 o 
   6  -6   9      495.33      522.83     31.24 o 
   7  -6   9        7.83      -13.93     14.53 o 
   8  -6   9        3.30       10.70     17.04 o 
   9  -6   9       24.86       23.54     20.48 o 
  -8  -5   9        3.85      -21.30     15.24 o 
  -7  -5   9      161.25      144.24     20.86 o 
  -6  -5   9        0.76        1.26     13.76 o 
  -5  -5   9     1961.51     1871.60     69.09 o 
  -4  -5   9     1030.13      996.09     28.68 o 
  -3  -5   9       16.63       20.11      9.15 o 
  -2  -5   9      107.62      104.61      8.61 o 
  -1  -5   9      353.81      352.83     11.37 o 
   0  -5   9       22.17       25.08      4.84 o 
   1  -5   9     1776.01     1710.98     34.02 o 
   2  -5   9     2833.66     2547.53     60.62 o 
   3  -5   9      830.82      843.17     25.79 o 
   4  -5   9       12.31       27.53     11.41 o 
   5  -5   9       10.59       15.67     12.34 o 
   6  -5   9        8.14        7.92     12.83 o 
   7  -5   9        1.65       10.10     14.58 o 
   8  -5   9      650.22      610.65     35.72 o 
   9  -5   9       28.57       37.41     19.39 o 
  -8  -4   9       29.91       55.38     16.33 o 
  -7  -4   9        6.67       13.16     13.82 o 
  -6  -4   9      440.43      396.61     26.60 o 
  -5  -4   9       38.94       29.67      8.66 o 
  -4  -4   9       13.61       14.84      7.43 o 
  -3  -4   9       59.82       48.31      7.39 o 
  -2  -4   9       36.99       47.99      6.85 o 
  -1  -4   9       51.61       40.93      7.68 o 
   0  -4   9       74.64       73.21      5.67 o 
   1  -4   9     1185.50     1171.24     24.15 o 
   2  -4   9      709.64      667.72     25.01 o 
   3  -4   9       53.75       54.95      7.95 o 
   4  -4   9      718.69      693.34     32.06 o 
   5  -4   9      524.49      478.48     27.14 o 
   6  -4   9      114.25      160.90     18.41 o 
   7  -4   9       75.93       68.49     17.70 o 
   8  -4   9      102.73      123.76     20.21 o 
   9  -4   9        5.65      -12.40     17.70 o 
  -9  -3   9       25.56       26.98     16.55 o 
  -8  -3   9       12.80       -5.13     14.04 o 
  -6  -3   9      153.04      129.47     10.88 o 
  -5  -3   9        2.04        3.57      7.27 o 
  -4  -3   9      362.75      400.50     16.02 o 
  -3  -3   9     1873.36     1896.87     45.50 o 
  -2  -3   9       54.83       65.07      5.18 o 
  -1  -3   9     2085.95     2121.41     39.95 o 
   0  -3   9     3746.04     3782.67     68.16 o 
   1  -3   9      160.61      143.34      8.81 o 
   2  -3   9      202.25      212.18     11.41 o 
   3  -3   9     1396.40     1393.55     51.39 o 
   4  -3   9        1.46       -1.69     10.38 o 
   5  -3   9       26.51       29.33     13.71 o 
   6  -3   9      391.27      341.83     25.89 o 
   7  -3   9       13.97       21.25     16.11 o 
   8  -3   9       68.87      103.17     20.43 o 
   9  -3   9      272.29      260.46     27.91 o 
  -9  -2   9       38.92       17.04     15.89 o 
  -8  -2   9      185.11      212.12     20.92 o 
  -7  -2   9        3.38        1.74      8.79 o 
  -6  -2   9       61.62       52.32     11.99 o 
  -5  -2   9      146.75      140.23     10.35 o 
  -4  -2   9     1786.89     1833.22     44.31 o 
  -3  -2   9       53.57       38.71      4.65 o 
  -2  -2   9      140.21      124.70      6.18 o 
  -1  -2   9      491.59      493.99     12.59 o 
   0  -2   9       70.04       41.88      4.79 o 
   1  -2   9     1696.95     1678.38     32.85 o 
   2  -2   9     1247.95     1233.04     45.49 o 
   3  -2   9     2863.74     2603.39     87.11 o 
   4  -2   9       40.25       39.00     12.07 o 
   5  -2   9      781.61      774.00     36.54 o 
   6  -2   9      123.63      156.69     18.30 o 
   7  -2   9       88.93       70.73     16.66 o 
   8  -2   9      164.96      140.42     20.86 o 
  -9  -1   9       34.37       24.19     14.80 o 
  -8  -1   9      114.05      109.63     11.18 o 
  -7  -1   9       32.12       23.45      9.20 o 
  -6  -1   9      801.04      784.27     24.33 o 
  -5  -1   9       20.50       19.91     13.93 o 
  -4  -1   9       39.45       41.30      6.73 o 
  -3  -1   9     1237.98     1303.06     26.12 o 
  -2  -1   9        6.60        8.20      3.91 o 
  -1  -1   9      356.05      332.77     10.15 o 
   0  -1   9      241.50      240.69     12.16 o 
   1  -1   9       28.31       35.67      4.87 o 
   2  -1   9      426.30      374.28     20.75 o 
   3  -1   9      156.68      151.99     14.53 o 
   4  -1   9      476.38      473.57     27.25 o 
   5  -1   9      258.14      233.15     19.88 o 
   6  -1   9       22.45       17.37     13.71 o 
   7  -1   9       58.58       28.62     16.99 o 
   8  -1   9       13.74       26.38     16.88 o 
 -10   0   9        4.39       -4.04     15.89 o 
  -9   0   9       16.44       19.83     13.87 o 
  -8   0   9       83.14       65.26     14.31 o 
  -7   0   9      246.35      260.02     19.72 o 
  -6   0   9      730.59      727.96     22.94 o 
  -5   0   9        8.76       16.93      6.54 o 
  -4   0   9      329.29      364.18     14.77 o 
  -3   0   9      922.63      909.09     19.64 o 
  -2   0   9      273.19      282.16     10.14 o 
  -1   0   9     1389.83     1337.98     26.61 o 
   0   0   9     1238.05     1228.25     35.06 o 
   1   0   9     1939.78     1820.97     62.53 o 
   2   0   9       54.53       47.68     10.16 o 
   3   0   9       15.32       37.41     10.87 o 
   4   0   9      801.90      806.44     36.37 o 
   5   0   9      656.10      628.73     32.77 o 
   6   0   9       13.00        7.70     14.75 o 
   7   0   9       24.46       41.18     17.53 o 
   8   0   9        8.37       -5.63     16.71 o 
 -10   1   9       62.79       80.07     17.80 o 
  -9   1   9        2.97       -5.19     13.87 o 
  -8   1   9      374.43      316.06     23.54 o 
  -7   1   9       44.05       50.19     14.15 o 
  -6   1   9      306.20      239.60     18.68 o 
  -5   1   9        0.09       -7.70      8.74 o 
  -4   1   9     3044.52     3248.38     59.25 o 
  -3   1   9     1340.43     1307.30     72.12 o 
  -2   1   9      230.48      213.47      8.05 o 
  -1   1   9      259.79      292.58      9.35 o 
   0   1   9      591.95      571.32     28.02 o 
   1   1   9      418.58      444.46     23.76 o 
   2   1   9      500.61      451.12     23.81 o 
   3   1   9     6686.10     6534.95    205.02 o 
   4   1   9      153.12      158.66     17.80 o 
   5   1   9       78.76      130.48     17.37 o 
   6   1   9      249.53      225.12     21.68 o 
   7   1   9        1.93        0.76     16.82 o 
   8   1   9        5.41       -2.50     11.85 o 
 -10   2   9       18.85       39.87     17.80 o 
  -9   2   9        8.95       21.79     15.67 o 
  -8   2   9       95.72       76.46     16.55 o 
  -7   2   9       41.15       36.05     13.65 o 
  -6   2   9      453.28      462.04     25.18 o 
  -5   2   9      477.82      466.24     19.17 o 
  -4   2   9        1.86       11.12      5.99 o 
  -3   2   9      730.65      701.12     20.61 o 
  -2   2   9       28.34       39.23      6.78 o 
  -1   2   9        4.42        9.77      6.14 o 
   0   2   9        1.64        5.56      6.30 o 
   1   2   9       85.36       93.45     13.44 o 
   2   2   9      186.94      200.33     17.15 o 
   3   2   9      343.88      348.61     23.27 o 
   4   2   9      644.51      602.73     31.35 o 
   5   2   9       11.30        3.17     14.58 o 
   6   2   9        7.14        2.95     14.86 o 
   7   2   9        4.87       -0.97     10.54 o 
 -10   3   9       64.64       39.81     17.15 o 
  -9   3   9       86.71       83.78     16.99 o 
  -8   3   9       58.89       45.39     14.86 o 
  -7   3   9       16.10       -2.08     11.58 o 
  -6   3   9     2779.71     2698.52     88.64 o 
  -5   3   9      213.56      203.26     11.65 o 
  -4   3   9       52.25       40.50     10.60 o 
  -3   3   9     2072.63     1910.11     45.49 o 
  -2   3   9      113.14      135.21      9.35 o 
  -1   3   9       53.29       34.11      7.49 o 
   0   3   9     1819.43     1814.53     63.35 o 
   1   3   9     2502.20     2266.68     77.33 o 
   2   3   9        3.10       -1.37     11.74 o 
   3   3   9      349.80      322.83     22.88 o 
   4   3   9      637.40      685.42     35.01 o 
   5   3   9        3.75       -1.53      8.73 o 
   6   3   9       61.25       53.79     13.68 o 
   7   3   9      242.01      268.33     47.76 o 
 -10   4   9       40.45       32.11     17.75 o 
  -9   4   9       51.32       48.88     15.35 o 
  -8   4   9      187.73      174.82     19.39 o 
  -7   4   9      119.28      126.60     16.60 o 
  -6   4   9       16.61       26.23      8.26 o 
  -5   4   9       24.92       21.30      7.28 o 
  -4   4   9     1937.86     1828.26     44.49 o 
  -3   4   9     1494.40     1376.09     35.12 o 
  -2   4   9      115.19       87.30      8.89 o 
  -1   4   9       76.41       51.21      8.29 o 
   0   4   9      702.38      669.85     30.53 o 
   1   4   9       38.87       54.61     12.94 o 
   2   4   9        4.65       -1.11      6.40 o 
   3   4   9      646.50      612.67     21.19 o 
   4   4   9      344.23      345.04     17.21 o 
   5   4   9      128.87      112.91     12.27 o 
   6   4   9       24.86       23.78     11.09 o 
 -10   5   9        2.28        5.41     16.28 o 
  -9   5   9       86.11       58.71     18.19 o 
  -8   5   9      167.95      175.97     19.39 o 
  -7   5   9        7.14        6.94     14.15 o 
  -6   5   9       37.27       42.12      8.56 o 
  -5   5   9     1716.29     1696.82     42.82 o 
  -4   5   9        1.79       -4.72      7.09 o 
  -3   5   9       34.76       30.12      7.80 o 
  -2   5   9       99.07       91.07     13.95 o 
  -1   5   9       57.25       77.61     13.05 o 
   0   5   9     1104.44     1020.75     41.56 o 
   1   5   9       43.07       43.26     13.49 o 
   2   5   9      264.75      279.30     21.74 o 
   3   5   9      233.65      213.87     20.43 o 
   4   5   9       11.29       15.67     16.17 o 
   5   5   9      252.20      265.60     16.22 o 
  -9   6   9        2.81      -17.04     15.02 o 
  -8   6   9       34.09       28.67     15.51 o 
  -7   6   9       56.50       73.75     11.04 o 
  -6   6   9     1449.66     1442.34     53.74 o 
  -5   6   9      464.62      441.50     25.04 o 
  -4   6   9       65.75       73.09      9.99 o 
  -3   6   9     1084.93     1009.38     29.06 o 
  -2   6   9       15.39       22.52      8.50 o 
  -1   6   9       73.91       68.10     13.65 o 
   0   6   9      432.27      380.39     24.19 o 
   1   6   9      614.34      585.80     30.86 o 
   2   6   9       16.97        6.12     13.60 o 
   3   6   9        1.99        5.95     15.57 o 
   4   6   9      266.42      275.42     24.09 o 
   5   6   9        1.54      -15.13     17.15 o 
  -9   7   9        7.23      -17.75     16.82 o 
  -8   7   9        0.48      -20.32     13.54 o 
  -7   7   9     1027.92      983.24     30.85 o 
  -6   7   9      225.79      234.72     14.57 o 
  -5   7   9      123.30      122.75     11.80 o 
  -4   7   9      461.61      442.15     24.74 o 
  -3   7   9     1503.55     1424.07     38.01 o 
  -2   7   9      567.35      588.09     30.42 o 
  -1   7   9      102.13       93.39     15.51 o 
   0   7   9       16.96       -0.33     13.49 o 
   1   7   9      143.68      143.91     18.73 o 
   2   7   9       18.95       54.51     16.06 o 
   3   7   9      111.64      129.98     20.92 o 
   4   7   9      555.76      624.96     35.94 o 
  -9   8   9        2.02       13.33     18.24 o 
  -8   8   9      127.58      153.30     15.32 o 
  -7   8   9       29.09       24.57     14.20 o 
  -6   8   9        0.47       -1.32      9.63 o 
  -5   8   9     2014.32     2015.39     50.93 o 
  -4   8   9        6.00        7.35     11.28 o 
  -3   8   9      169.82      155.62     13.11 o 
  -2   8   9      236.97      199.78     19.88 o 
  -1   8   9        7.70        3.11     13.76 o 
   0   8   9       73.28       56.91     16.11 o 
   1   8   9       39.51       55.16     16.77 o 
   2   8   9      264.23      254.72     23.59 o 
   3   8   9       19.47       39.43     17.75 o 
  -8   9   9       66.79       81.12     13.65 o 
  -7   9   9        9.38        6.44     13.74 o 
  -6   9   9      137.83      135.29     13.61 o 
  -5   9   9       95.22      116.90     12.61 o 
  -4   9   9       14.29       12.27     10.16 o 
  -3   9   9       19.98        4.86     13.60 o 
  -2   9   9       73.20       77.94     17.48 o 
  -1   9   9       82.64      107.43     18.73 o 
   0   9   9       11.57       28.89     17.20 o 
   1   9   9       85.40      113.87     20.04 o 
   2   9   9      133.42      198.03     23.27 o 
  -7  10   9      625.07      680.88     41.29 o 
  -6  10   9       68.67       91.23     13.88 o 
  -5  10   9       10.87       -4.53     11.08 o 
  -4  10   9        1.20       -4.04     15.57 o 
  -3  10   9      368.49      362.32     27.91 o 
  -2  10   9      103.11      104.15     19.28 o 
  -1  10   9      166.91      174.66     23.65 o 
   0  10   9       42.68       46.20     19.77 o 
  -5  11   9       33.22       30.75     18.13 o 
  -4  11   9       96.88      119.28     20.81 o 
  -3  11   9       11.84        8.25     17.64 o 
   0 -12  10        9.65       17.97     18.24 o 
   1 -12  10       18.38       22.88     19.61 o 
   2 -12  10       90.13      118.57     22.45 o 
   3 -12  10        3.48       -3.05     10.37 o 
   4 -12  10      112.52      114.94     14.70 o 
   5 -12  10       95.79       97.89     18.19 o 
  -2 -11  10       12.23        0.11     18.13 o 
  -1 -11  10        2.48       16.28     17.42 o 
   0 -11  10      210.42      208.57     23.27 o 
   1 -11  10        3.00      -14.42     14.31 o 
   2 -11  10       33.03       40.36     17.04 o 
   3 -11  10        0.54      -23.88     15.92 o 
   4 -11  10       58.46       63.35     20.64 o 
   5 -11  10      153.18      162.01     15.97 o 
   6 -11  10       10.82        3.27     13.41 o 
  -4 -10  10      169.79      227.09     27.64 o 
  -3 -10  10      155.73      123.05     21.68 o 
  -2 -10  10       23.32       22.72     17.09 o 
  -1 -10  10       25.24       27.20     17.59 o 
   0 -10  10        4.35       -6.12     14.04 o 
   1 -10  10       54.42       73.57     17.42 o 
   2 -10  10      352.63      292.90     16.29 o 
   3 -10  10      104.01      112.41     11.93 o 
   4 -10  10       20.63       21.27     13.57 o 
   5 -10  10       17.84        8.28     10.89 o 
   6 -10  10      120.21      136.21     22.23 o 
   7 -10  10        5.62      -13.33     18.24 o 
  -5  -9  10        1.31       -9.99     17.04 o 
  -4  -9  10       57.00       57.67     18.62 o 
  -3  -9  10      113.07      118.24     19.88 o 
  -2  -9  10       29.98       58.11     16.99 o 
  -1  -9  10      575.49      538.07     32.39 o 
   0  -9  10      290.99      270.13     23.10 o 
   1  -9  10        0.44        8.75      7.90 o 
   2  -9  10       85.26       81.76     10.51 o 
   3  -9  10      122.21      151.13     12.74 o 
   4  -9  10        1.13        3.71      9.31 o 
   5  -9  10      143.86      126.78     17.83 o 
   6  -9  10      253.36      317.15     26.54 o 
   7  -9  10       90.48       84.54     21.85 o 
  -5  -8  10        3.34        3.82     17.09 o 
  -4  -8  10      119.02      104.15     20.86 o 
  -3  -8  10       92.10       85.25     17.91 o 
  -2  -8  10       91.62       97.32     17.75 o 
  -1  -8  10        9.10        6.83     13.33 o 
   0  -8  10      428.71      432.60     27.47 o 
   1  -8  10        9.54       16.78      9.04 o 
   2  -8  10      799.51      798.29     25.63 o 
   3  -8  10        4.60       13.59      8.90 o 
   4  -8  10      930.94      888.87     28.53 o 
   5  -8  10      420.01      401.14     21.49 o 
   6  -8  10       36.09       46.10     16.49 o 
   7  -8  10       25.04       26.65     17.70 o 
   8  -8  10       33.88        8.25     19.83 o 
  -6  -7  10       28.84       22.83     18.24 o 
  -5  -7  10      193.74      134.46     20.32 o 
  -4  -7  10      392.81      370.78     27.42 o 
  -3  -7  10     1408.60     1310.16     54.56 o 
  -2  -7  10      115.44      109.72     16.88 o 
  -1  -7  10      152.69      180.23     18.41 o 
   0  -7  10      100.30      111.24      9.79 o 
   1  -7  10      788.43      721.30     24.90 o 
   2  -7  10      235.22      217.86     28.62 o 
   3  -7  10     1387.21     1321.79     36.41 o 
   4  -7  10      175.77      199.11     13.99 o 
   5  -7  10       20.05       -1.97     12.45 o 
   6  -7  10       92.02      100.33     17.59 o 
   7  -7  10       15.59       29.38     18.51 o 
   8  -7  10       17.58        0.60     17.31 o 
  -7  -6  10       90.11      103.28     20.59 o 
  -6  -6  10       16.97       11.63     16.33 o 
  -5  -6  10      239.93      215.46     18.95 o 
  -4  -6  10      150.44      184.28     12.71 o 
  -3  -6  10      189.61      184.39     11.98 o 
  -2  -6  10        0.23       -1.24      6.93 o 
  -1  -6  10     1966.66     1927.85     69.74 o 
   0  -6  10     1500.01     1445.08     37.40 o 
   1  -6  10      234.81      200.17     11.76 o 
   2  -6  10      496.67      439.51     17.32 o 
   3  -6  10      269.14      295.86     15.61 o 
   4  -6  10        1.13        4.10      8.22 o 
   5  -6  10      590.66      537.47     30.48 o 
   6  -6  10      895.10      873.07     41.73 o 
   7  -6  10       35.95       63.57     18.73 o 
   8  -6  10       17.71       50.46     19.06 o 
  -7  -5  10      135.72      101.42     19.55 o 
  -6  -5  10      185.84      194.69     13.98 o 
  -5  -5  10       16.41       13.96      8.76 o 
  -4  -5  10        4.85        3.88      7.98 o 
  -3  -5  10        5.36        1.17      7.26 o 
  -2  -5  10      105.39      108.45      9.21 o 
  -1  -5  10      227.81      223.23      9.56 o 
   0  -5  10      334.25      371.32     11.89 o 
   1  -5  10      583.46      520.51     18.49 o 
   2  -5  10      205.21      199.49     11.45 o 
   3  -5  10        0.20        4.20      7.27 o 
   4  -5  10      503.27      435.72     26.93 o 
   5  -5  10      152.24      130.09     17.31 o 
   6  -5  10       24.66       54.56     15.29 o 
   7  -5  10       78.76      104.42     19.06 o 
   8  -5  10       34.72       18.57     19.12 o 
  -8  -4  10       38.98       59.26     18.84 o 
  -7  -4  10       12.58        7.33      9.79 o 
  -6  -4  10      215.71      186.89     13.00 o 
  -5  -4  10      111.69       96.26     19.72 o 
  -4  -4  10      414.65      422.51     17.22 o 
  -3  -4  10     2194.95     2176.17     82.58 o 
  -2  -4  10      741.83      726.96     22.25 o 
  -1  -4  10     1269.61     1254.26     26.07 o 
   0  -4  10     1146.86     1174.73     24.70 o 
   1  -4  10      280.71      296.11     14.09 o 
   2  -4  10       16.89       20.00      6.95 o 
   3  -4  10     2294.17     2255.20     55.10 o 
   4  -4  10      569.24      564.77     29.16 o 
   5  -4  10        4.56        0.44     12.12 o 
   6  -4  10       42.35       67.39     15.95 o 
   7  -4  10       97.67      101.58     18.73 o 
   8  -4  10        2.62       -5.24     18.02 o 
  -8  -3  10      327.78      295.57     17.56 o 
  -7  -3  10      271.67      303.33     16.53 o 
  -6  -3  10       10.31       15.82      9.01 o 
  -5  -3  10        8.39        3.49      7.93 o 
  -4  -3  10      165.05      187.33     11.53 o 
  -3  -3  10      677.86      557.30     55.22 o 
  -2  -3  10     1208.26     1209.45     25.12 o 
  -1  -3  10     2106.80     2186.28     41.48 o 
   0  -3  10     2981.56     3044.34     56.06 o 
   1  -3  10       94.97      100.64      7.51 o 
   2  -3  10      151.08      156.23     10.31 o 
   3  -3  10      279.62      262.64     19.72 o 
   4  -3  10       32.06       29.22     12.29 o 
   5  -3  10     1611.05     1603.44     60.79 o 
   6  -3  10      430.79      401.53     28.51 o 
   7  -3  10      368.26      352.10     28.02 o 
   8  -3  10       18.74       13.22     17.75 o 
  -9  -2  10        2.52       29.00     16.60 o 
  -8  -2  10      189.79      175.04     13.46 o 
  -7  -2  10       93.74       66.01     10.51 o 
  -6  -2  10      563.41      553.44     24.00 o 
  -5  -2  10      404.04      383.90     17.97 o 
  -4  -2  10       37.60       30.68      7.59 o 
  -3  -2  10      918.64      884.61     25.06 o 
  -2  -2  10     1636.30     1674.69     32.96 o 
  -1  -2  10       23.88       37.87      8.23 o 
   0  -2  10       37.19       28.55      8.10 o 
   1  -2  10     1319.71     1288.37     26.66 o 
   2  -2  10        0.03        3.71      9.50 o 
   3  -2  10      189.86      197.05     17.15 o 
   4  -2  10        4.50       16.71     11.58 o 
   5  -2  10       53.67       50.35     14.75 o 
   6  -2  10      281.98      304.31     25.18 o 
   7  -2  10      208.35      222.06     23.21 o 
   8  -2  10        5.91       -4.70     18.57 o 
  -9  -1  10      119.48       99.45     17.97 o 
  -8  -1  10       13.68       17.86     14.20 o 
  -7  -1  10       48.85       47.11      9.60 o 
  -6  -1  10      864.58      866.04     26.21 o 
  -5  -1  10      588.23      531.24     19.09 o 
  -4  -1  10     2689.70     2716.28     62.59 o 
  -3  -1  10     4264.43     4447.80     79.83 o 
  -2  -1  10     3300.08     3379.09     70.49 o 
  -1  -1  10      227.05      231.42      9.50 o 
   0  -1  10     1126.59     1230.94     25.68 o 
   1  -1  10      594.36      545.49     25.67 o 
   2  -1  10       37.00       47.73     11.20 o 
   3  -1  10     2243.11     2097.27     73.13 o 
   4  -1  10      589.46      584.60     29.93 o 
   5  -1  10      168.24      183.78     19.33 o 
   6  -1  10        6.37       -3.71     14.15 o 
   7  -1  10      219.73      205.73     22.88 o 
   8  -1  10        0.46      -22.45     17.86 o 
  -9   0  10       18.63       25.29     15.02 o 
  -8   0  10       41.43       26.65     13.93 o 
  -7   0  10        0.74       11.25     12.73 o 
  -6   0  10        1.65        0.05     12.56 o 
  -5   0  10      209.90      192.30     17.37 o 
  -4   0  10      256.19      245.48     12.52 o 
  -3   0  10     1440.63     1389.14     29.57 o 
  -2   0  10     1809.44     1756.75     85.59 o 
  -1   0  10      536.83      567.78     18.05 o 
   0   0  10     2644.97     2713.51     62.13 o 
   2   0  10      419.47      461.77     24.69 o 
   3   0  10      260.93      213.22     18.02 o 
   4   0  10      231.35      232.66     19.66 o 
   5   0  10      418.47      415.18     27.20 o 
   6   0  10      448.03      385.69     27.69 o 
   7   0  10      306.66      376.19     29.33 o 
  -9   1  10       65.47       85.36     17.86 o 
  -8   1  10      127.99      130.69     18.30 o 
  -7   1  10        1.87       -1.97     12.34 o 
  -6   1  10     1450.37     1442.33     53.09 o 
  -5   1  10      877.13      862.04     36.43 o 
  -4   1  10       89.66       83.83     17.01 o 
  -3   1  10        0.90       -0.71      5.93 o 
  -2   1  10      787.21      779.50     17.81 o 
  -1   1  10       68.35       73.72     26.32 o 
   0   1  10      273.65      267.77     13.50 o 
   1   1  10     1458.93     1361.33     50.63 o 
   2   1  10       17.69       17.15     10.81 o 
   3   1  10       11.10       13.11     12.51 o 
   4   1  10       82.82       77.66     15.62 o 
   5   1  10       13.58       31.51     14.80 o 
   6   1  10      100.10       95.08     19.93 o 
   7   1  10       12.94       18.95     17.75 o 
  -9   2  10      144.63      197.49     21.57 o 
  -8   2  10       31.14       19.33     15.35 o 
  -7   2  10       97.36       80.50     15.46 o 
  -6   2  10        6.04        7.26     13.05 o 
  -5   2  10      905.67      808.52     32.33 o 
  -4   2  10     1746.15     1655.63     40.61 o 
  -3   2  10     1012.43      985.22     26.99 o 
  -2   2  10     5477.00     5355.16    116.47 o 
  -1   2  10      247.25      265.84     25.01 o 
   0   2  10       32.26       30.28      7.68 o 
   1   2  10     1213.48     1133.31     44.51 o 
   2   2  10       39.75       55.05     13.11 o 
   3   2  10       37.60       47.68     13.76 o 
   4   2  10      533.36      486.51     29.22 o 
   5   2  10       19.61       34.63     16.60 o 
   6   2  10        0.04      -11.85     15.95 o 
   7   2  10       21.97       16.14     11.87 o 
  -9   3  10      247.89      200.71     21.63 o 
  -8   3  10        6.53       13.16     13.93 o 
  -7   3  10      281.19      289.40     22.88 o 
  -6   3  10       89.10       98.91     15.51 o 
  -5   3  10      100.68      115.09      9.98 o 
  -4   3  10      350.08      331.77     25.34 o 
  -3   3  10      452.95      414.40     16.27 o 
  -2   3  10     1872.59     1772.19     43.38 o 
  -1   3  10       60.71       49.75      8.44 o 
   0   3  10     3689.13     3857.34    125.12 o 
   1   3  10      221.71      223.16     18.08 o 
   2   3  10        4.44       25.29     13.49 o 
   3   3  10       91.55       94.87     15.84 o 
   4   3  10      374.44      369.25     26.38 o 
   5   3  10       97.08       89.84     11.78 o 
   6   3  10      279.03      240.63     21.63 o 
  -9   4  10      113.33      119.99     19.77 o 
  -8   4  10       14.71       10.87     14.80 o 
  -7   4  10      167.31      166.79     19.22 o 
  -6   4  10      636.80      636.03     38.20 o 
  -5   4  10      334.52      284.89     27.80 o 
  -4   4  10      877.92      866.13     25.75 o 
  -3   4  10        9.51        9.24     14.47 o 
  -2   4  10       12.48       20.75      8.39 o 
  -1   4  10     1243.51     1215.34     45.60 o 
   0   4  10      220.82      241.89     19.55 o 
   1   4  10       78.70       39.65     13.27 o 
   2   4  10      436.86      414.15     26.32 o 
   3   4  10        6.28       -3.82     13.11 o 
   4   4  10        0.54        5.19     15.40 o 
   5   4  10       15.72       25.72     10.69 o 
   6   4  10        9.68        0.85     11.44 o 
  -9   5  10      721.75      788.15     41.18 o 
  -8   5  10      101.35       83.07     17.09 o 
  -7   5  10        0.19       -7.70     14.86 o 
  -6   5  10       36.87       52.41      9.66 o 
  -5   5  10      448.68      432.33     23.59 o 
  -4   5  10      500.22      457.37     37.08 o 
  -3   5  10      222.91      198.84     12.69 o 
  -2   5  10     6961.25     7167.16    155.29 o 
  -1   5  10      171.76      147.02     16.17 o 
   0   5  10      115.38      130.58     16.28 o 
   1   5  10      988.23      924.03     40.58 o 
   2   5  10      228.06      251.77     21.79 o 
   3   5  10       55.45       56.14     17.26 o 
   4   5  10      481.37      501.97     31.62 o 
   5   5  10      165.76      206.28     24.36 o 
  -9   6  10        1.00      -25.89     17.26 o 
  -8   6  10        1.58        4.92     16.55 o 
  -7   6  10      355.83      355.47     18.69 o 
  -6   6  10       13.48       20.93      9.64 o 
  -5   6  10      124.44      106.47     11.09 o 
  -4   6  10       46.67       61.05      9.83 o 
  -3   6  10      133.19      152.78     12.28 o 
  -2   6  10       54.83       90.07     28.43 o 
  -1   6  10      102.75      122.45     17.20 o 
   0   6  10        0.48       -2.62     13.00 o 
   1   6  10      361.43      358.66     25.61 o 
   2   6  10        2.14        8.36     14.69 o 
   3   6  10       48.98       53.36     18.68 o 
   4   6  10       20.85       24.47     17.48 o 
  -9   7  10       19.37       26.05     17.86 o 
  -8   7  10      108.53      133.32     21.25 o 
  -7   7  10       75.74       53.57     11.66 o 
  -6   7  10      236.01      211.13     20.54 o 
  -5   7  10       40.53       47.02     10.56 o 
  -4   7  10     1284.06     1211.80     34.64 o 
  -3   7  10       71.07       75.90     11.16 o 
  -2   7  10       20.72       38.29     14.20 o 
  -1   7  10     1026.44      973.78     42.49 o 
   0   7  10       24.05        2.79     15.07 o 
   1   7  10       44.57       53.30     17.80 o 
   2   7  10      563.42      553.03     32.99 o 
   3   7  10        0.11       -7.76     16.11 o 
  -8   8  10       91.64       93.97     13.46 o 
  -7   8  10       13.02       25.87     11.50 o 
  -6   8  10       19.17        3.08     10.59 o 
  -5   8  10        3.68       10.72     11.96 o 
  -4   8  10       11.48        9.13      9.85 o 
  -3   8  10      320.55      333.75     25.29 o 
  -2   8  10      605.48      529.60     30.64 o 
  -1   8  10      604.59      646.15     35.66 o 
   0   8  10       53.99       23.81     16.22 o 
   1   8  10       60.58       59.91     17.91 o 
   2   8  10       32.23       35.66     19.12 o 
  -7   9  10      286.11      294.75     56.39 o 
  -6   9  10        0.06        7.41     11.64 o 
  -5   9  10      226.38      265.33     25.72 o 
  -4   9  10       18.50       31.79     11.95 o 
  -3   9  10      131.87      112.94     18.90 o 
  -2   9  10      286.46      323.05     26.16 o 
  -1   9  10      193.52      197.38     22.01 o 
   0   9  10       11.32       -1.91     16.44 o 
   1   9  10      429.43      441.34     31.84 o 
  -6  10  10       57.33       55.13     13.57 o 
  -5  10  10      466.34      443.53     22.42 o 
  -4  10  10      124.34      129.00     21.14 o 
  -3  10  10       44.13       23.48     16.99 o 
  -2  10  10        2.72       -4.31     17.04 o 
  -1  10  10      317.43      302.62     27.36 o 
   1 -12  11       25.08       38.72     20.75 o 
   2 -12  11        6.70       21.41     17.80 o 
   3 -12  11        0.95        4.21     18.57 o 
   4 -12  11        1.58      -14.94     11.77 o 
  -2 -11  11       32.40       35.50     20.32 o 
  -1 -11  11       20.34       19.50     18.13 o 
   0 -11  11      149.89      171.27     23.38 o 
   1 -11  11       95.37       79.46     19.83 o 
   2 -11  11       23.02       25.23     17.53 o 
   3 -11  11       45.48       23.11     10.83 o 
   4 -11  11        9.07       25.52     11.70 o 
   5 -11  11        1.41       14.70     11.96 o 
  -3 -10  11        1.79        3.50     17.53 o 
  -2 -10  11       41.73       45.22     19.06 o 
  -1 -10  11       22.70       25.40     16.38 o 
   0 -10  11      133.15      166.68     21.79 o 
   1 -10  11        3.02       13.22     16.55 o 
   2 -10  11       93.79      106.26     11.92 o 
   3 -10  11       99.59      109.21     12.54 o 
   4 -10  11      158.36      177.86     14.53 o 
   5 -10  11       20.23       20.75     17.97 o 
   6 -10  11      379.43      396.12     30.97 o 
  -4  -9  11        4.32      -14.69     16.82 o 
  -3  -9  11      618.31      615.51     36.81 o 
  -2  -9  11      293.71      275.48     25.23 o 
  -1  -9  11        7.98        1.04     14.47 o 
   0  -9  11        0.22        3.17     14.64 o 
   1  -9  11        1.20       16.99     15.02 o 
   2  -9  11        4.37        4.31      8.64 o 
   3  -9  11        1.55       -6.60      8.48 o 
   4  -9  11      437.42      396.34     19.31 o 
   5  -9  11       33.94       33.66     11.23 o 
   6  -9  11        0.84      -18.79     15.18 o 
   7  -9  11        0.55       -0.55     18.51 o 
  -5  -8  11       11.05       51.72     19.01 o 
  -4  -8  11       11.15       29.27     16.60 o 
  -3  -8  11      110.91      145.44     20.21 o 
  -2  -8  11        0.91      -10.54     13.93 o 
  -1  -8  11       65.30       96.01     17.15 o 
   0  -8  11      610.45      643.86     34.52 o 
   1  -8  11       45.07       24.33      8.70 o 
   2  -8  11      295.29      243.64     14.39 o 
   3  -8  11       43.64       46.75      9.72 o 
   4  -8  11      387.06      395.29     20.84 o 
   5  -8  11        8.89       -1.64     14.69 o 
   6  -8  11      279.86      215.57     23.54 o 
   7  -8  11       50.88       68.16     20.10 o 
  -6  -7  11        3.65       13.93     17.64 o 
  -5  -7  11       38.13       23.10     17.80 o 
  -4  -7  11       24.93       31.08     15.67 o 
  -3  -7  11       84.32       83.12     17.26 o 
  -2  -7  11       50.78       42.33     14.58 o 
  -1  -7  11       13.29        5.30     13.49 o 
   0  -7  11      203.74      232.77     21.57 o 
   1  -7  11        1.27       -8.04      7.59 o 
   2  -7  11       49.06       49.93     10.13 o 
   3  -7  11      104.83      109.38     12.64 o 
   4  -7  11      190.17      234.30     15.27 o 
   5  -7  11        9.51       15.40     14.47 o 
   6  -7  11      124.46      148.66     20.04 o 
   7  -7  11      136.55      179.14     23.32 o 
   8  -7  11       13.27       15.57     20.26 o 
  -7  -6  11        8.51       17.83     11.27 o 
  -6  -6  11        4.52        5.10     10.48 o 
  -5  -6  11        5.37        2.86     10.08 o 
  -4  -6  11        1.01       -5.67      8.80 o 
  -3  -6  11     1064.54     1138.73     31.98 o 
  -2  -6  11      828.05      779.36     37.19 o 
  -1  -6  11      135.94      162.48     17.53 o 
   0  -6  11        1.55        4.17      7.06 o 
   1  -6  11      983.53      893.30     26.76 o 
   2  -6  11        0.11       -3.93      7.42 o 
   3  -6  11      238.34      234.56     18.76 o 
   4  -6  11      311.75      310.60     55.98 o 
   5  -6  11       90.21       93.66     17.04 o 
   6  -6  11       90.42      106.50     18.57 o 
   7  -6  11        4.81       13.98     16.66 o 
   8  -6  11      160.90      171.27     24.63 o 
  -7  -5  11        6.78       21.40     11.65 o 
  -6  -5  11      279.02      298.78     17.53 o 
  -5  -5  11      167.46      132.12     12.42 o 
  -4  -5  11        5.54       12.98      9.08 o 
  -3  -5  11       60.00       82.38      9.87 o 
  -2  -5  11      766.63      743.68     41.07 o 
  -1  -5  11      346.54      339.79     15.51 o 
   0  -5  11      322.98      335.90     15.08 o 
   1  -5  11     3808.68     3621.15     83.79 o 
   2  -5  11       58.54       72.29      9.38 o 
   3  -5  11        4.88       16.43      8.53 o 
   4  -5  11      453.40      426.27     26.22 o 
   5  -5  11       92.29      123.76     17.80 o 
   6  -5  11      165.96      119.01     18.84 o 
   7  -5  11      204.08      192.14     23.21 o 
   8  -5  11       70.55       93.28     21.14 o 
  -8  -4  11      265.47      237.01     30.75 o 
  -7  -4  11        1.18       13.43     10.20 o 
  -6  -4  11        8.81        5.35      9.65 o 
  -5  -4  11      118.16      150.45     12.51 o 
  -4  -4  11        6.56        0.77      8.29 o 
  -3  -4  11     1632.70     1704.60     43.01 o 
  -2  -4  11      854.64      855.97     25.41 o 
  -1  -4  11       80.57       78.04      6.82 o 
   0  -4  11      608.41      604.64     15.96 o 
   1  -4  11       26.02       25.09      5.87 o 
   2  -4  11      127.05      122.65     10.40 o 
   3  -4  11      736.52      694.37     32.66 o 
   4  -4  11      570.00      609.50     31.57 o 
   5  -4  11        4.07       16.49     13.98 o 
   6  -4  11      223.59      203.11     21.90 o 
   7  -4  11      118.75      127.25     20.97 o 
   8  -4  11        8.35        5.95     18.19 o 
  -8  -3  11      108.46       84.06     14.23 o 
  -7  -3  11       22.03       11.01     10.36 o 
  -6  -3  11       39.05       33.28      9.46 o 
  -5  -3  11       48.10       46.09     16.08 o 
  -4  -3  11      314.75      288.33     15.52 o 
  -3  -3  11     3197.14     3379.28     80.28 o 
  -2  -3  11     1935.61     1889.11     57.13 o 
  -1  -3  11     1558.91     1469.43     60.67 o 
   0  -3  11       34.03       32.67      5.91 o 
   1  -3  11      271.41      258.45     11.12 o 
   2  -3  11      151.02      147.45     22.97 o 
   3  -3  11       36.91       32.61     13.22 o 
   4  -3  11        1.89       -8.30     11.96 o 
   5  -3  11      360.35      323.81     24.36 o 
   6  -3  11        1.51        4.26     15.46 o 
   7  -3  11       31.06       57.67     19.12 o 
   8  -3  11       60.90      108.19     22.12 o 
  -8  -2  11      136.69      101.31     18.84 o 
  -7  -2  11       14.24       24.78      9.83 o 
  -6  -2  11      164.19      178.01     12.70 o 
  -5  -2  11      824.37      795.53     28.13 o 
  -4  -2  11     1612.14     1704.66     50.79 o 
  -3  -2  11      182.41      208.61     11.85 o 
  -2  -2  11      208.80      214.72     10.23 o 
  -1  -2  11      154.57      166.05      8.07 o 
   0  -2  11      901.36      811.27     19.36 o 
   1  -2  11     3498.23     3412.41     82.40 o 
   2  -2  11      713.22      659.97     30.80 o 
   3  -2  11      143.21      143.53     16.28 o 
   4  -2  11      524.85      539.65     29.71 o 
   5  -2  11      305.39      325.51     25.29 o 
   6  -2  11       12.28       20.04     15.89 o 
   7  -2  11      427.31      397.32     30.58 o 
  -9  -1  11       10.78       15.40     16.22 o 
  -8  -1  11       19.29        7.37     14.53 o 
  -7  -1  11       31.21       14.80     13.98 o 
  -6  -1  11        6.50       17.48     12.73 o 
  -5  -1  11        2.40       -0.92      7.33 o 
  -4  -1  11      202.09      213.88     11.81 o 
  -3  -1  11      150.34      184.70      8.33 o 
  -2  -1  11      147.04      185.39      8.63 o 
  -1  -1  11      181.74      182.80      9.14 o 
   0  -1  11       15.36       18.79      5.34 o 
   1  -1  11      267.63      270.02     19.12 o 
   2  -1  11      634.69      656.42     30.86 o 
   3  -1  11      166.56      174.33     17.31 o 
   4  -1  11      869.90      795.08     37.14 o 
   5  -1  11       33.12       55.71     16.06 o 
   6  -1  11        0.60       -4.53     15.02 o 
   7  -1  11       47.98       53.90     19.77 o 
  -9   0  11      104.88       92.68     18.73 o 
  -8   0  11      124.24      145.38     19.50 o 
  -7   0  11      604.98      520.59     30.09 o 
  -6   0  11     2416.81     2390.22     80.72 o 
  -5   0  11      224.71      248.17     19.72 o 
  -4   0  11      268.23      244.57     18.73 o 
  -3   0  11       26.54       24.35      7.16 o 
  -2   0  11     4022.03     4183.84     75.68 o 
  -1   0  11     1574.16     1496.36     50.52 o 
   0   0  11        1.24        8.43      6.98 o 
   1   0  11      165.81      175.10     15.95 o 
   3   0  11        2.74        4.64     12.45 o 
   4   0  11       94.46       92.30     15.84 o 
   5   0  11      560.11      586.62     33.10 o 
   6   0  11       81.17       74.77     18.73 o 
   7   0  11       90.95      108.74     22.17 o 
  -9   1  11       37.14       46.97     17.09 o 
  -8   1  11      699.22      596.29     33.04 o 
  -7   1  11       73.89      105.52     16.55 o 
  -6   1  11     2042.07     2255.65     77.72 o 
  -5   1  11      670.54      641.02     31.51 o 
  -4   1  11      294.65      286.82     13.72 o 
  -3   1  11      441.73      425.45     16.36 o 
  -2   1  11      210.30      204.69     11.64 o 
  -1   1  11      278.07      252.80     12.96 o 
   0   1  11     1409.93     1397.26     66.47 o 
   1   1  11     2121.45     2186.84     76.19 o 
   2   1  11      677.53      579.46     29.87 o 
   3   1  11       13.93       13.27     12.89 o 
   4   1  11      148.02      142.82     18.68 o 
   5   1  11      143.68      162.75     21.52 o 
   6   1  11      248.70      238.78     24.63 o 
   7   1  11      155.37      152.70     24.80 o 
  -9   2  11      149.63      144.67     20.15 o 
  -8   2  11        2.78      -16.00     13.65 o 
  -7   2  11      433.83      447.08     28.51 o 
  -6   2  11      152.74      134.63     18.41 o 
  -5   2  11      325.40      288.69     22.06 o 
  -4   2  11        9.03        4.18      7.10 o 
  -3   2  11       10.41       32.02      7.67 o 
  -2   2  11        7.33        4.29      6.92 o 
  -1   2  11      344.81      327.50     15.74 o 
   0   2  11      301.64      293.28     15.19 o 
   1   2  11      477.94      473.95     27.53 o 
   2   2  11      855.84      839.16     38.50 o 
   3   2  11       24.88       27.53     14.09 o 
   4   2  11      404.57      397.92     27.69 o 
   6   2  11      126.85      155.43     21.79 o 
  -9   3  11      151.50      153.30     21.52 o 
  -8   3  11      669.83      685.58     36.81 o 
  -7   3  11      315.20      292.85     24.96 o 
  -6   3  11      181.06      205.52     20.10 o 
  -5   3  11      102.83      106.57     11.50 o 
  -4   3  11      398.30      397.71     16.66 o 
  -3   3  11      167.30      151.09     10.73 o 
  -2   3  11     2321.10     2441.33     57.89 o 
  -1   3  11     1430.38     1334.14     38.09 o 
   0   3  11      203.01      180.39     17.42 o 
   1   3  11        1.38       16.22     12.07 o 
   2   3  11      481.32      499.13     28.56 o 
   3   3  11       98.82       88.59     17.04 o 
   4   3  11        3.31       -7.15     14.36 o 
   5   3  11      188.13      209.00     14.72 o 
   6   3  11       50.18       41.86     11.98 o 
  -9   4  11      268.37      316.44     26.98 o 
  -8   4  11       83.39       89.62     20.15 o 
  -7   4  11      370.21      384.71     27.96 o 
  -6   4  11       39.37       45.49     15.24 o 
  -5   4  11      461.23      506.55     38.67 o 
  -4   4  11      117.68      130.09     10.76 o 
  -3   4  11       12.66        7.34      7.78 o 
  -2   4  11      121.05      129.63     14.47 o 
  -1   4  11      922.93      889.40     27.21 o 
   0   4  11      132.18      148.01     17.75 o 
   1   4  11      471.35      444.95     27.91 o 
   2   4  11      631.12      581.54     31.90 o 
   3   4  11        6.29        8.57     14.64 o 
   4   4  11      143.74      131.84     20.26 o 
   5   4  11      234.28      252.54     24.69 o 
  -9   5  11        3.04        4.37     16.77 o 
  -8   5  11        1.40      -16.38     15.67 o 
  -7   5  11      527.42      558.00     32.77 o 
  -6   5  11      111.52       85.72     14.80 o 
  -5   5  11      364.46      331.17     16.68 o 
  -4   5  11      231.07      223.59     13.42 o 
  -3   5  11       25.92       27.25      8.83 o 
  -2   5  11       44.27       47.25     10.04 o 
  -1   5  11      670.27      709.28     33.86 o 
   0   5  11       63.68       64.12     15.67 o 
   1   5  11      269.94      265.97     22.45 o 
   2   5  11      160.18      187.44     21.96 o 
   3   5  11       39.34       39.49     16.88 o 
   4   5  11       56.62       56.47     18.46 o 
  -8   6  11       56.50       45.88     18.13 o 
  -7   6  11      454.38      476.08     32.71 o 
  -6   6  11        8.14       19.78     10.40 o 
  -5   6  11        4.38       -6.12      9.55 o 
  -4   6  11      206.45      203.34     17.01 o 
  -3   6  11       56.38       55.17     10.16 o 
  -2   6  11      770.17      785.29     26.25 o 
  -1   6  11      302.15      318.24     23.76 o 
   0   6  11      207.00      194.48     19.83 o 
   1   6  11        5.57       -6.12     14.64 o 
   2   6  11      111.29      110.16     19.44 o 
   3   6  11      217.27      218.90     23.38 o 
  -8   7  11       33.28       28.45     19.28 o 
  -7   7  11      206.28      231.34     16.55 o 
  -6   7  11        0.12       13.68     10.55 o 
  -5   7  11      488.92      515.65     21.49 o 
  -4   7  11      170.29      176.48     14.14 o 
  -3   7  11       16.23       13.31     10.14 o 
  -2   7  11       86.16       69.63     16.71 o 
  -1   7  11      523.28      523.98     30.75 o 
   0   7  11      186.07      206.01     21.68 o 
   1   7  11      122.76      146.26     20.81 o 
   2   7  11      613.41      638.12     36.76 o 
  -7   8  11       35.09       50.51     13.37 o 
  -6   8  11      231.89      238.97     16.74 o 
  -5   8  11        0.18      -13.90     10.63 o 
  -4   8  11       16.84       30.08     11.41 o 
  -3   8  11      133.81      132.33     19.28 o 
  -2   8  11        0.80       18.19     14.96 o 
  -1   8  11      146.78      130.04     20.92 o 
   0   8  11       40.09       36.97     17.48 o 
   1   8  11       12.36       10.92     18.46 o 
  -6   9  11       37.14       36.14     13.90 o 
  -5   9  11      101.67      119.63     31.13 o 
  -4   9  11      230.00      236.80     16.91 o 
  -3   9  11       92.86       82.41     19.99 o 
  -2   9  11       47.07       45.93     18.02 o 
  -1   9  11      402.12      430.04     31.13 o 
  -1 -11  12        6.40       -8.14     17.70 o 
   0 -11  12      109.80      141.56     23.27 o 
   1 -11  12        0.10       -8.25     17.09 o 
   2 -11  12       18.26       22.34     18.02 o 
   3 -11  12       74.67       84.14     24.71 o 
   4 -11  12        8.27       -7.59     21.79 o 
  -2 -10  12        4.67      -13.98     17.09 o 
  -1 -10  12       28.63       29.44     17.86 o 
   0 -10  12        5.56       -4.97     16.88 o 
   1 -10  12      254.68      266.08     26.05 o 
   2 -10  12        0.75       -7.70     15.46 o 
   3 -10  12        0.38       -3.68     10.84 o 
   4 -10  12        0.27       -4.77     10.94 o 
   5 -10  12        2.36       14.99     12.23 o 
  -4  -9  12       52.69       69.36     20.86 o 
  -3  -9  12       50.30      100.11     21.30 o 
  -2  -9  12      101.32      113.11     20.97 o 
  -1  -9  12       48.93       22.01     16.60 o 
   0  -9  12      152.25      152.32     21.03 o 
   1  -9  12      338.62      361.00     27.74 o 
   2  -9  12        0.46        2.52      9.54 o 
   3  -9  12       32.62       32.94     18.71 o 
   4  -9  12       87.04       97.13     12.98 o 
   5  -9  12        0.68       -7.13     11.02 o 
   6  -9  12        7.86        0.55     17.15 o 
  -5  -8  12        9.63       -3.28     17.26 o 
  -4  -8  12        2.71        4.04     16.28 o 
  -3  -8  12       14.43       15.51     17.42 o 
  -2  -8  12        5.05       21.90     15.95 o 
  -1  -8  12       12.49      -17.64     13.93 o 
   0  -8  12      168.41      223.27     21.85 o 
   1  -8  12       34.81       44.38      9.63 o 
   2  -8  12        5.64       17.69      9.46 o 
   3  -8  12      508.61      497.89     36.35 o 
   4  -8  12       38.89       56.43     11.64 o 
   5  -8  12      258.68      255.43     23.43 o 
   6  -8  12       65.98       47.24     18.41 o 
   7  -8  12       32.69       25.34     18.46 o 
  -5  -7  12      177.38      207.43     23.87 o 
  -4  -7  12       44.64       24.74     15.95 o 
  -3  -7  12       45.83       49.04     17.42 o 
  -2  -7  12        7.22        5.73     14.36 o 
  -1  -7  12      235.59      196.01     20.10 o 
   0  -7  12        1.51       -1.58     12.94 o 
   1  -7  12     1301.82     1264.17     35.55 o 
   2  -7  12      171.47      170.11     26.35 o 
   3  -7  12       34.84       32.48     10.10 o 
   4  -7  12       16.30       23.14     18.05 o 
   5  -7  12       27.74       25.01     15.67 o 
   6  -7  12        0.05      -18.13     15.18 o 
   7  -7  12        0.00       -1.20     18.35 o 
  -6  -6  12       44.53       84.27     12.86 o 
  -5  -6  12       45.70       58.15     12.31 o 
  -4  -6  12        1.12       -5.38      8.73 o 
  -3  -6  12       21.81       40.91     16.06 o 
  -2  -6  12       20.83       28.51     13.71 o 
  -1  -6  12      319.55      297.76     23.16 o 
   0  -6  12      109.97      118.85     10.71 o 
   1  -6  12     1227.73     1221.69     63.22 o 
   2  -6  12      345.44      337.68     16.40 o 
   3  -6  12      363.38      355.51     41.29 o 
   4  -6  12      328.95      357.62     25.61 o 
   5  -6  12      205.14      185.09     20.86 o 
   6  -6  12       59.77       66.08     17.86 o 
   7  -6  12       47.27       34.03     19.17 o 
  -7  -5  12       34.67       27.83     11.93 o 
  -6  -5  12       63.25       91.41     13.31 o 
  -5  -5  12       26.59       17.41     10.75 o 
  -4  -5  12       88.84       79.97     10.84 o 
  -3  -5  12      303.54      252.73     14.19 o 
  -2  -5  12       26.68       35.02      9.01 o 
  -1  -5  12     1039.66      971.49     41.78 o 
   0  -5  12      104.17      102.19     13.24 o 
   1  -5  12      350.94      349.48     16.03 o 
   2  -5  12      321.55      251.65     13.83 o 
   3  -5  12       26.84       26.90     11.11 o 
   4  -5  12      372.84      362.15     27.03 o 
   5  -5  12        0.89      -13.98     13.93 o 
   6  -5  12       30.57       24.58     16.60 o 
   7  -5  12       24.85       23.05     18.57 o 
  -7  -4  12        0.77       -1.09     10.52 o 
  -6  -4  12      257.43      276.30     16.78 o 
  -5  -4  12      482.21      528.12     21.09 o 
  -4  -4  12      200.28      210.32     13.67 o 
  -3  -4  12      100.93       74.13     10.06 o 
  -2  -4  12      106.11       95.99     10.79 o 
  -1  -4  12      170.83      160.34      8.67 o 
   0  -4  12      118.78      117.30      8.08 o 
   1  -4  12     2214.76     2163.74     47.61 o 
   2  -4  12      478.37      455.47     18.19 o 
   3  -4  12        0.57        7.81     12.02 o 
   4  -4  12       35.04       24.58     13.33 o 
   5  -4  12       29.38       31.24     15.02 o 
   6  -4  12        0.22        6.34     16.99 o 
   7  -4  12       46.40       43.36     20.15 o 
  -8  -3  12       16.20       39.76     16.93 o 
  -7  -3  12        0.11       -5.81     10.21 o 
  -6  -3  12        3.92        4.98     10.20 o 
  -5  -3  12      102.73      116.75     11.63 o 
  -4  -3  12      210.28      189.15     12.64 o 
  -3  -3  12      189.53      148.60     11.17 o 
  -2  -3  12      566.14      582.82     20.61 o 
  -1  -3  12      257.27      251.99     13.49 o 
   0  -3  12       75.16       81.17      7.62 o 
   1  -3  12      411.15      395.18     13.57 o 
   2  -3  12      840.33      841.89     37.74 o 
   3  -3  12      157.20      184.49     18.46 o 
   4  -3  12      235.03      238.99     21.30 o 
   5  -3  12      438.45      421.68     29.49 o 
   6  -3  12       89.42      113.82     21.74 o 
   7  -3  12        1.33       -4.26     18.79 o 
  -8  -2  12      201.69      202.29     23.54 o 
  -7  -2  12       61.88       68.81     17.09 o 
  -6  -2  12      314.01      328.18     24.74 o 
  -5  -2  12        9.58        8.86      8.58 o 
  -4  -2  12        2.99        7.79      8.11 o 
  -3  -2  12       52.83       41.50     12.12 o 
  -2  -2  12       15.04        9.69      5.51 o 
  -1  -2  12      183.40      181.24      8.95 o 
   0  -2  12       15.24       23.16      5.78 o 
   1  -2  12      726.07      749.99     23.65 o 
   2  -2  12       31.78       26.65     12.07 o 
   3  -2  12       63.48       48.72     13.65 o 
   4  -2  12      195.53      201.31     20.15 o 
   5  -2  12        3.19        5.57     14.91 o 
   6  -2  12       10.70       15.67     17.15 o 
   7  -2  12       71.47       58.82     21.74 o 
  -8  -1  12        4.08       -8.74     16.38 o 
  -7  -1  12       12.50       10.38     14.69 o 
  -6  -1  12     1974.56     1940.63     69.09 o 
  -5  -1  12      346.88      417.97     26.93 o 
  -4  -1  12     2816.14     3023.54     98.47 o 
  -3  -1  12      341.28      325.25     15.07 o 
  -2  -1  12      227.98      203.01      9.48 o 
  -1  -1  12      322.72      321.96     12.31 o 
   0  -1  12      951.94      931.88     21.83 o 
   1  -1  12      475.50      495.36     26.65 o 
   2  -1  12     1329.59     1229.33     48.61 o 
   3  -1  12      305.66      279.03     22.34 o 
   4  -1  12       23.79       30.69     13.82 o 
   5  -1  12       79.41      105.46     19.39 o 
   6  -1  12      115.46      127.36     22.12 o 
   7  -1  12       35.12       29.33     19.44 o 
  -8   0  12       87.72      125.83     19.77 o 
  -7   0  12      127.28      141.78     19.17 o 
  -6   0  12      168.20      185.58     20.81 o 
  -5   0  12       89.35      132.11     16.93 o 
  -4   0  12      310.09      331.40     25.23 o 
  -3   0  12      310.70      311.54     19.17 o 
  -2   0  12      834.28      869.10     25.67 o 
  -1   0  12      892.68      849.76     25.47 o 
   0   0  12       58.48       49.90      9.24 o 
   1   0  12      354.18      325.56     22.56 o 
   2   0  12     1636.78     1643.80     61.77 o 
   3   0  12        2.89       -9.28     12.62 o 
   4   0  12      414.10      359.37     26.22 o 
   5   0  12      797.54      827.03     42.33 o 
   6   0  12       25.78      -24.17     16.11 o 
  -9   1  12       18.17       -5.68     16.00 o 
  -8   1  12      367.98      391.32     28.84 o 
  -7   1  12      131.01      146.70     19.88 o 
  -6   1  12        5.58        4.92     13.82 o 
  -5   1  12       48.46       59.53     15.67 o 
  -4   1  12      123.90      137.74     16.49 o 
  -3   1  12      581.88      529.23     28.02 o 
  -2   1  12      445.17      359.03     16.74 o 
  -1   1  12        1.12       -0.21      7.74 o 
   0   1  12      134.94      134.31     11.22 o 
   1   1  12      424.52      435.55     27.20 o 
   2   1  12       16.22        9.56     14.04 o 
   3   1  12       19.23       17.09     14.09 o 
   4   1  12       16.96        6.66     14.75 o 
   5   1  12       40.72       36.21     17.20 o 
   6   1  12      160.84      157.24     23.10 o 
  -9   2  12      475.41      492.30     33.32 o 
  -8   2  12       34.86       15.84     16.66 o 
  -7   2  12        4.61        3.88     15.40 o 
  -6   2  12      204.69      157.89     19.61 o 
  -5   2  12      513.13      493.23     28.84 o 
  -4   2  12     1280.53     1282.59     34.47 o 
  -3   2  12      412.11      387.97     16.78 o 
  -2   2  12      700.54      675.23     22.62 o 
  -1   2  12      212.81      234.32     13.42 o 
   0   2  12      973.43      985.09     41.94 o 
   1   2  12      135.80      122.94     16.38 o 
   2   2  12     1178.11     1096.67     47.02 o 
   3   2  12      430.02      412.62     27.80 o 
   4   2  12       79.82       70.78     19.06 o 
   5   2  12       42.70       33.86     18.08 o 
  -9   3  12      350.54      342.33     28.35 o 
  -8   3  12       31.63       48.06     19.66 o 
  -7   3  12       67.17       77.12     18.19 o 
  -6   3  12        0.88      -10.54     14.20 o 
  -5   3  12       24.14       44.34      9.15 o 
  -4   3  12      116.84      115.21     10.82 o 
  -3   3  12      155.27      137.04     11.15 o 
  -2   3  12        5.77        5.46      8.15 o 
  -1   3  12      345.47      354.82     17.37 o 
   0   3  12        1.70       -7.15     11.69 o 
   1   3  12        3.52       13.98     13.05 o 
   2   3  12      504.94      500.55     29.33 o 
   3   3  12       82.57      119.39     19.06 o 
   4   3  12      354.25      364.39     28.78 o 
   5   3  12      104.84       96.61     20.92 o 
  -8   4  12       60.13       71.00     20.75 o 
  -7   4  12       41.00       47.73     17.31 o 
  -6   4  12       30.46       41.73     16.66 o 
  -5   4  12        2.26       10.84      8.88 o 
  -4   4  12       29.48       28.34      9.38 o 
  -3   4  12     1033.15      965.12     38.97 o 
  -2   4  12      268.49      255.84     14.85 o 
  -1   4  12      260.19      273.25     15.42 o 
   0   4  12      176.84      164.72     18.62 o 
   1   4  12        6.54       16.55     13.82 o 
   2   4  12      345.98      336.54     26.05 o 
   3   4  12      155.24      149.64     22.39 o 
   4   4  12        0.70       -0.55     16.33 o 
  -8   5  12        0.41       25.89     17.59 o 
  -7   5  12       94.51      115.73     19.77 o 
  -6   5  12      149.99      160.45     13.69 o 
  -5   5  12      661.60      665.22     28.04 o 
  -4   5  12      608.95      607.02     22.48 o 
  -3   5  12      525.35      499.64     20.52 o 
  -2   5  12      511.41      450.58     19.68 o 
  -1   5  12       73.83       66.36     15.24 o 
   0   5  12      476.34      485.85     29.33 o 
   1   5  12       50.02       42.44     17.37 o 
   2   5  12      932.94      872.31     42.38 o 
   3   5  12      194.53      211.96     23.76 o 
  -8   6  12        1.71       -9.18     18.13 o 
  -7   6  12        9.37       -6.77     17.59 o 
  -6   6  12       64.74       77.44     12.43 o 
  -5   6  12        0.25        2.52     10.15 o 
  -4   6  12      248.78      268.70     26.38 o 
  -3   6  12       68.67       63.53     11.81 o 
  -2   6  12        3.60       -5.57     12.78 o 
  -1   6  12       11.70       10.38     14.15 o 
   0   6  12       68.65       93.94     17.75 o 
   1   6  12      135.58      131.08     20.15 o 
   2   6  12       56.37       72.31     19.01 o 
   3   6  12      190.13      216.44     24.52 o 
  -7   7  12      319.31      325.40     28.51 o 
  -6   7  12        2.55        0.60     11.17 o 
  -5   7  12       36.18       31.55     11.04 o 
  -4   7  12       36.49       35.61     11.21 o 
  -3   7  12      133.45      129.74     18.68 o 
  -2   7  12      469.88      490.22     31.84 o 
  -1   7  12      155.12      175.81     21.25 o 
   0   7  12       84.07       95.14     20.15 o 
   1   7  12       63.11       91.10     20.21 o 
  -6   8  12       82.56      118.76     14.19 o 
  -5   8  12      170.66      199.18     16.51 o 
  -4   8  12       69.47       69.29     13.87 o 
  -3   8  12      167.92      151.99     20.70 o 
  -2   8  12        6.94       21.41     16.28 o 
  -1   8  12      315.84      333.26     27.47 o 
   0   8  12      152.43      187.06     23.10 o 
  -4   9  12       19.24       25.12     18.79 o 
  -3   9  12      256.48      277.39     27.42 o 
   1 -11  13        6.79        3.60     17.97 o 
   2 -11  13        2.48        4.92     17.37 o 
  -1 -10  13       19.32       -7.54     17.31 o 
   0 -10  13       11.90      -18.02     16.82 o 
   1 -10  13       31.24       43.64     18.90 o 
   2 -10  13      118.40      145.82     22.56 o 
   3 -10  13       21.83       33.23     11.64 o 
   4 -10  13       13.30       -3.48     11.91 o 
  -3  -9  13      304.81      308.36     28.84 o 
  -2  -9  13      117.66      139.38     21.85 o 
  -1  -9  13       15.13       16.71     17.91 o 
   0  -9  13        9.76       27.25     16.93 o 
   1  -9  13        6.45      -12.94     16.44 o 
   2  -9  13       19.66       25.29     20.54 o 
   3  -9  13        5.48       18.14     10.92 o 
   4  -9  13      351.91      362.33     20.64 o 
   5  -9  13        0.71       -5.68     15.18 o 
  -4  -8  13        6.02        6.88     17.91 o 
  -3  -8  13       38.93        0.93     17.31 o 
  -2  -8  13      106.20      107.54     19.44 o 
  -1  -8  13       11.04       28.45     16.00 o 
   0  -8  13        9.70       14.36     16.00 o 
   1  -8  13       40.02       18.90     15.67 o 
   2  -8  13       17.37       31.97     12.56 o 
   3  -8  13      214.75      238.79     15.97 o 
   4  -8  13      124.52      133.67     14.18 o 
   5  -8  13       52.16       42.44     17.48 o 
   6  -8  13       60.48       56.03     20.43 o 
  -5  -7  13      126.09      175.42     23.32 o 
  -4  -7  13        5.21        7.15     17.04 o 
  -3  -7  13        3.73        1.26     16.00 o 
  -2  -7  13      452.49      480.07     32.22 o 
  -1  -7  13       79.44       47.73     15.78 o 
   0  -7  13       11.18       31.13     14.91 o 
   1  -7  13        4.84        6.78      9.72 o 
   2  -7  13      229.04      229.23     14.77 o 
   3  -7  13      107.70       91.93     12.27 o 
   4  -7  13      112.85      111.32     13.28 o 
   5  -7  13      149.44      139.60     20.32 o 
   6  -7  13        7.48       30.15     18.51 o 
  -6  -6  13       18.19       -3.13     11.43 o 
  -5  -6  13       91.72      137.79     21.96 o 
  -4  -6  13       99.77      114.64     20.15 o 
  -3  -6  13      160.95      212.23     22.77 o 
  -2  -6  13      169.72      165.97     20.37 o 
  -1  -6  13       45.10       42.93     15.46 o 
   0  -6  13       71.86       65.10     15.57 o 
   1  -6  13       26.47       18.55      9.31 o 
   2  -6  13      132.76      129.04     12.26 o 
   3  -6  13       15.70       10.74     16.74 o 
   4  -6  13       48.70       35.61     15.84 o 
   5  -6  13      210.02      242.98     24.80 o 
   6  -6  13        3.58       -8.52     16.49 o 
  -6  -5  13       76.14       99.83     13.67 o 
  -5  -5  13        4.26       11.67     10.06 o 
  -4  -5  13      197.55      228.54     47.00 o 
  -3  -5  13       71.21       56.12     11.28 o 
  -2  -5  13      198.10      238.83     21.46 o 
  -1  -5  13      160.76      181.81     19.44 o 
   0  -5  13      283.76      257.26     14.28 o 
   1  -5  13      706.93      681.26     23.57 o 
   2  -5  13      186.62      189.69     13.32 o 
   3  -5  13      137.45      138.17     12.86 o 
   4  -5  13        0.23      -10.10     13.05 o 
   5  -5  13      201.10      171.82     21.19 o 
   6  -5  13      106.94      102.40     20.48 o 
  -7  -4  13        1.89      -14.42     16.77 o 
  -6  -4  13       14.44       12.28     18.51 o 
  -5  -4  13       28.43       59.98     11.45 o 
  -4  -4  13      112.42       81.41     11.39 o 
  -3  -4  13        8.50       14.34      9.23 o 
  -2  -4  13     1286.30     1383.58     37.17 o 
  -1  -4  13     1000.07      996.55     28.99 o 
   0  -4  13       62.81       65.95     11.72 o 
   1  -4  13      551.73      554.75     21.08 o 
   2  -4  13       84.39      107.46     11.57 o 
   3  -4  13      297.52      310.87     24.41 o 
   4  -4  13      193.81      186.13     20.59 o 
   5  -4  13      269.08      291.81     25.51 o 
   6  -4  13      168.31      191.59     23.65 o 
  -7  -3  13        0.93        5.90     16.93 o 
  -6  -3  13      176.40      143.91     18.68 o 
  -5  -3  13       11.24        5.13      9.53 o 
  -4  -3  13      827.44      909.88     28.15 o 
  -3  -3  13        5.12        3.02      8.11 o 
  -2  -3  13       69.44      108.24     10.46 o 
  -1  -3  13       63.61       52.25      7.13 o 
   0  -3  13       82.34       79.35      7.85 o 
   1  -3  13       51.02       66.70     12.50 o 
   2  -3  13       29.90       23.27     12.29 o 
   3  -3  13       37.54       36.87     13.93 o 
   4  -3  13        2.10       -6.83     13.54 o 
   5  -3  13      426.30      483.23     31.95 o 
   6  -3  13        2.04       21.96     17.53 o 
  -7  -2  13       25.16       12.62     15.57 o 
  -6  -2  13        0.75       11.52     14.69 o 
  -5  -2  13        1.96       -6.23     14.15 o 
  -4  -2  13      145.40      200.22     19.22 o 
  -3  -2  13      148.33      113.73     10.58 o 
  -2  -2  13      161.76      150.13      8.68 o 
  -1  -2  13     1144.16     1194.65     26.53 o 
   0  -2  13       41.71       37.02      9.20 o 
   1  -2  13       29.91       32.93     12.12 o 
   2  -2  13       10.94       42.60     13.05 o 
   3  -2  13      293.68      276.13     22.23 o 
   4  -2  13      184.41      196.34     20.86 o 
   5  -2  13      228.10      214.15     23.21 o 
   6  -2  13      164.46      133.37     21.85 o 
  -8  -1  13        9.84        1.37     16.88 o 
  -7  -1  13      147.64      105.52     18.73 o 
  -6  -1  13      284.36      294.43     25.23 o 
  -5  -1  13       51.59       63.57     17.37 o 
  -4  -1  13       24.01       36.48     13.93 o 
  -3  -1  13       56.32       37.68     13.22 o 
  -2  -1  13      109.81      116.97     13.44 o 
  -1  -1  13      764.55      777.97     23.40 o 
   0  -1  13      177.88      175.43     11.21 o 
   1  -1  13        9.83        2.89     12.40 o 
   2  -1  13       56.68       46.53     14.31 o 
   3  -1  13      622.36      590.44     33.32 o 
   4  -1  13        0.62        6.28     15.46 o 
   5  -1  13      159.20      163.41     21.63 o 
  -8   0  13       89.25      120.54     22.12 o 
  -7   0  13       91.31       82.63     18.84 o 
  -6   0  13       12.46       29.55     16.88 o 
  -5   0  13       21.58       -3.06     13.11 o 
  -4   0  13      102.72      108.90     16.55 o 
  -3   0  13       92.64       97.68     10.45 o 
  -2   0  13      950.68      947.53     41.51 o 
  -1   0  13      157.25      177.21     25.51 o 
   0   0  13       10.58        3.39      8.68 o 
   1   0  13       54.19       56.80     14.04 o 
   2   0  13        8.16        3.99     13.76 o 
   3   0  13       92.70       78.10     16.88 o 
   4   0  13       10.98       12.29     15.67 o 
   5   0  13      373.93      370.84     29.87 o 
   6   0  13        6.20       -8.03     17.86 o 
  -8   1  13        0.48       32.55     18.08 o 
  -7   1  13      601.85      676.90     37.41 o 
  -6   1  13      127.15       98.85     18.79 o 
  -5   1  13        2.80       -4.86     13.38 o 
  -4   1  13      133.82      139.05     18.08 o 
  -3   1  13      442.77      410.24     25.31 o 
  -2   1  13      328.60      329.07     16.91 o 
  -1   1  13      533.25      515.17     54.56 o 
   0   1  13      518.37      501.62     20.52 o 
   1   1  13        5.48        0.87     12.62 o 
   2   1  13      110.90       79.36     16.60 o 
   3   1  13      165.62      157.73     20.04 o 
   4   1  13      397.59      451.77     32.71 o 
   5   1  13      163.00      162.15     23.27 o 
  -8   2  13       36.47       29.55     18.41 o 
  -7   2  13       28.79       35.23     17.59 o 
  -6   2  13        1.13       18.19     16.49 o 
  -5   2  13        8.60       -6.12     14.04 o 
  -4   2  13      540.59      536.87     26.98 o 
  -3   2  13        3.83       -2.68      8.38 o 
  -2   2  13      200.11      196.86     13.28 o 
  -1   2  13      896.69      961.89     29.43 o 
   0   2  13      110.55      122.28     16.88 o 
   1   2  13       29.94       36.92     14.36 o 
   2   2  13       26.77       33.92     14.91 o 
   3   2  13      280.01      292.19     24.69 o 
   4   2  13        3.36       -3.66     16.38 o 
   5   2  13       49.93       41.78     20.92 o 
  -8   3  13        9.81       17.31     19.55 o 
  -7   3  13       54.59       36.59     18.24 o 
  -6   3  13      114.93      107.81     18.73 o 
  -5   3  13      500.10      409.94     27.58 o 
  -4   3  13      229.52      213.72     13.70 o 
  -3   3  13      162.15      162.44     19.85 o 
  -2   3  13       58.85       68.91     10.75 o 
  -1   3  13      163.15      151.52     13.00 o 
   0   3  13       67.04       42.82     14.80 o 
   1   3  13       86.28       86.35     16.38 o 
   2   3  13       89.50       78.10     17.48 o 
   3   3  13       21.36       33.70     16.93 o 
   4   3  13       45.23       45.33     19.99 o 
  -8   4  13       83.01      144.29     22.83 o 
  -7   4  13       32.13       37.03     18.19 o 
  -6   4  13      293.70      361.50     28.73 o 
  -5   4  13      305.82      333.06     17.52 o 
  -4   4  13       15.40       22.32      9.56 o 
  -3   4  13      536.53      508.61     21.46 o 
  -2   4  13       72.80       78.42     11.22 o 
  -1   4  13      587.44      574.11     31.73 o 
   0   4  13      425.96      405.79     27.42 o 
   1   4  13       35.98       21.63     14.86 o 
   2   4  13      239.52      192.35     22.23 o 
   3   4  13       44.16       58.77     18.79 o 
  -7   5  13        0.31       -7.59     17.48 o 
  -6   5  13       82.45       79.46     19.39 o 
  -5   5  13       12.08       18.66     10.81 o 
  -4   5  13       43.73       61.70     12.10 o 
  -3   5  13        4.71       -4.86      9.54 o 
  -2   5  13        2.49       17.10     10.83 o 
  -1   5  13      240.43      235.72     21.90 o 
   0   5  13      123.66      147.95     19.99 o 
   1   5  13      148.07      148.83     20.75 o 
   2   5  13        0.31      -12.45     16.17 o 
   3   5  13       66.61       87.38     21.08 o 
  -7   6  13      410.72      380.45     30.75 o 
  -6   6  13       62.89       75.53     13.53 o 
  -5   6  13      302.14      322.50     18.18 o 
  -4   6  13        0.25       -8.03     10.46 o 
  -3   6  13      269.62      267.51     31.98 o 
  -2   6  13        4.10       15.29     15.29 o 
  -1   6  13      108.63      126.00     19.61 o 
   0   6  13       27.35       21.35     17.42 o 
   1   6  13       69.38      105.95     20.15 o 
  -6   7  13       59.55       57.59     13.36 o 
  -5   7  13       89.27      124.43     14.38 o 
  -4   7  13        1.69        6.35     12.04 o 
  -3   7  13       78.13      103.55     14.10 o 
  -2   7  13       74.21       88.86     19.06 o 
  -1   7  13      306.86      337.52     27.53 o 
   0   7  13      106.93      136.65     22.72 o 
  -4   8  13        1.58        3.90     12.43 o 
  -3   8  13        1.49        6.66     16.66 o 
  -2   8  13        9.56       23.32     17.20 o 
   0 -10  14       34.86       66.03     20.97 o 
   1 -10  14      172.46      177.17     25.78 o 
   2 -10  14       25.06       48.22     19.39 o 
  -2  -9  14        8.16      -10.81     18.51 o 
  -1  -9  14       57.60       44.35     19.22 o 
   0  -9  14        8.04        8.52     18.24 o 
   1  -9  14       67.45       87.98     19.61 o 
   2  -9  14      161.92      148.17     21.74 o 
   3  -9  14        8.50        9.25     11.05 o 
   4  -9  14        1.56       -0.49     11.87 o 
  -3  -8  14        2.33      -21.03     16.06 o 
  -2  -8  14       15.57       29.98     17.20 o 
  -1  -8  14      262.72      335.39     28.73 o 
   0  -8  14       37.45       91.43     19.77 o 
   1  -8  14       18.25       31.19     16.44 o 
   2  -8  14      122.42      121.67     12.91 o 
   3  -8  14       48.94       55.57     12.25 o 
   4  -8  14       10.33       21.10     11.86 o 
   5  -8  14       76.62       76.52     20.54 o 
  -4  -7  14        0.45       -6.12     18.13 o 
  -3  -7  14       34.00       23.59     18.02 o 
  -2  -7  14       30.42       17.75     15.73 o 
  -1  -7  14      163.08      160.19     21.08 o 
   0  -7  14       37.68       34.90     15.35 o 
   1  -7  14      141.06      143.75     20.92 o 
   2  -7  14      119.38      128.62     12.74 o 
   3  -7  14       34.41       24.51     11.18 o 
   4  -7  14       13.88        7.92     15.46 o 
   5  -7  14       24.09        7.54     17.80 o 
  -5  -6  14       77.11      105.41     21.63 o 
  -4  -6  14       39.63       50.52     19.17 o 
  -3  -6  14      197.96      201.37     21.79 o 
  -2  -6  14        8.23       -6.99     13.76 o 
  -1  -6  14       58.11       82.69     17.20 o 
   0  -6  14      315.04      314.80     24.36 o 
   1  -6  14      214.31      232.75     14.41 o 
   2  -6  14      260.25      253.55     15.73 o 
   3  -6  14      331.84      328.74     18.14 o 
   4  -6  14       60.78       53.36     17.86 o 
   5  -6  14       40.84       44.07     17.70 o 
   6  -6  14       24.33       40.74     19.33 o 
  -6  -5  14        0.41       27.97     24.74 o 
  -5  -5  14        7.32       14.14     11.45 o 
  -4  -5  14       44.51       43.97     13.22 o 
  -3  -5  14       12.72      -11.03     13.11 o 
  -2  -5  14        0.18       -5.63     13.98 o 
  -1  -5  14      473.85      514.91     29.71 o 
   0  -5  14        2.54       -2.12      8.51 o 
   1  -5  14        1.58       -3.50      8.86 o 
   2  -5  14      350.34      347.75     17.80 o 
   3  -5  14       21.90       23.54     14.58 o 
   4  -5  14        3.19        1.53     16.11 o 
   5  -5  14      282.54      336.86     27.91 o 
   6  -5  14       57.84       51.34     19.83 o 
  -6  -4  14        2.87        1.15     16.82 o 
  -5  -4  14        0.43        0.22     11.00 o 
  -4  -4  14       50.86       44.02     10.91 o 
  -3  -4  14       45.51       50.40     10.92 o 
  -2  -4  14      271.51      266.60     14.82 o 
  -1  -4  14       61.62       73.97     10.56 o 
   0  -4  14       82.62       74.91     10.02 o 
   1  -4  14       18.83       13.23     13.79 o 
   2  -4  14      115.03      119.11     12.37 o 
   3  -4  14       15.26       26.93     15.95 o 
   4  -4  14        4.00        7.97     15.29 o 
   5  -4  14      250.37      243.25     25.45 o 
   6  -4  14        0.61       -8.03     17.37 o 
  -7  -3  14       99.47      139.00     21.08 o 
  -6  -3  14      165.29      165.26     22.34 o 
  -5  -3  14      133.35      140.25     19.12 o 
  -4  -3  14       62.46      101.09     17.70 o 
  -3  -3  14      314.55      330.98     21.63 o 
  -2  -3  14       10.96       24.50     16.49 o 
  -1  -3  14        8.03       16.37      6.83 o 
   0  -3  14      694.54      744.83     20.22 o 
   1  -3  14       61.98       72.20     10.31 o 
   2  -3  14      131.89      171.82     19.77 o 
   3  -3  14      497.28      514.64     32.06 o 
   4  -3  14        1.81      -13.54     15.51 o 
   5  -3  14        2.04      -14.69     15.67 o 
   6  -3  14       58.04       26.49     19.50 o 
  -7  -2  14        2.44       -7.81     17.86 o 
  -6  -2  14       73.23       62.04     18.79 o 
  -5  -2  14        1.70        2.18     14.75 o 
  -4  -2  14      128.59      176.13     19.01 o 
  -3  -2  14      157.27      140.63     17.48 o 
  -2  -2  14       43.47       57.18     13.87 o 
  -1  -2  14      262.12      310.21     15.78 o 
   0  -2  14      398.58      372.02     14.47 o 
   1  -2  14       54.79       49.81     14.20 o 
   2  -2  14      414.99      357.45     27.09 o 
   3  -2  14      122.06       87.11     17.04 o 
   4  -2  14      104.67      115.73     19.06 o 
   5  -2  14      107.05       99.29     20.32 o 
  -7  -1  14       99.01      136.48     20.92 o 
  -6  -1  14      180.25      210.27     22.99 o 
  -5  -1  14        1.30      -11.47     15.95 o 
  -4  -1  14       26.19       54.12     15.62 o 
  -3  -1  14       97.23      101.20     17.59 o 
  -2  -1  14      677.32      667.04     23.15 o 
  -1  -1  14       80.63       60.86     11.25 o 
   0  -1  14      133.68      156.28     12.67 o 
   1  -1  14      118.62      115.07     16.82 o 
   2  -1  14      467.41      442.22     29.98 o 
   3  -1  14        9.90       15.40     14.91 o 
   4  -1  14       73.91       92.08     19.44 o 
   5  -1  14       17.20       30.80     18.62 o 
  -7   0  14       87.33      134.84     21.25 o 
  -6   0  14      200.21      215.40     22.72 o 
  -5   0  14      171.81      165.70     19.99 o 
  -4   0  14      329.75      340.58     25.01 o 
  -3   0  14       80.91      101.26     17.64 o 
  -2   0  14      494.19      445.54     19.41 o 
  -1   0  14        8.65       -1.12      8.84 o 
   0   0  14      984.09      972.54     56.42 o 
   1   0  14      372.64      435.44     28.07 o 
   2   0  14      379.41      327.80     26.11 o 
   3   0  14      427.98      418.30     30.69 o 
   4   0  14        6.78      -21.25     15.62 o 
   5   0  14       20.70       41.51     19.28 o 
  -7   1  14        1.57       -9.01     16.66 o 
  -6   1  14       26.42       17.04     16.33 o 
  -5   1  14       24.93       15.95     16.60 o 
  -4   1  14       20.14        4.48     14.36 o 
  -3   1  14      105.90      107.89     11.20 o 
  -2   1  14       35.50       44.38     10.36 o 
  -1   1  14       26.72       21.16      9.94 o 
   0   1  14      717.37      765.48     36.65 o 
   1   1  14        0.36       -0.93     13.65 o 
   2   1  14       85.08       72.04     17.26 o 
   3   1  14      339.83      339.81     28.29 o 
   4   1  14       47.30       36.65     18.19 o 
  -7   2  14       78.30       73.62     21.35 o 
  -6   2  14      112.03      149.54     22.50 o 
  -5   2  14       46.43       55.60     17.64 o 
  -4   2  14        8.43        8.36     15.40 o 
  -3   2  14       24.28       18.55      9.73 o 
  -2   2  14      562.37      536.73     22.05 o 
  -1   2  14      189.07      171.41     13.99 o 
   0   2  14      198.71      188.86     20.10 o 
   1   2  14      131.53      145.38     19.55 o 
   2   2  14      229.20      231.79     22.99 o 
   3   2  14       21.55       11.74     17.48 o 
   4   2  14        0.74      -10.32     16.88 o 
  -7   3  14       33.15       54.07     20.04 o 
  -6   3  14       89.22      126.11     21.25 o 
  -5   3  14      378.57      363.52     28.07 o 
  -4   3  14       12.33       18.97     10.05 o 
  -3   3  14       57.34       68.67     11.85 o 
  -2   3  14      624.18      592.50     22.92 o 
  -1   3  14      110.43       97.91     12.79 o 
   0   3  14      376.09      370.56     27.03 o 
   1   3  14      601.10      617.53     34.90 o 
   2   3  14      183.55      182.36     21.96 o 
   3   3  14      207.99      224.96     25.72 o 
  -7   4  14      162.66      198.96     26.43 o 
  -6   4  14        7.87       13.71     17.53 o 
  -5   4  14       16.10       -8.57     17.53 o 
  -4   4  14        2.86        3.93     10.34 o 
  -3   4  14      117.89      138.37     14.77 o 
  -2   4  14       13.78       23.42     11.12 o 
  -1   4  14        7.41        4.59     14.53 o 
   0   4  14      201.77      235.66     23.05 o 
   1   4  14        0.91      -23.92     15.95 o 
   2   4  14       27.46       22.23     18.35 o 
  -7   5  14      324.87      339.43     29.16 o 
  -6   5  14      127.06      128.07     22.28 o 
  -5   5  14        3.43      -11.23     11.27 o 
  -4   5  14       34.55       26.28     19.20 o 
  -3   5  14      119.41      105.43     13.63 o 
  -2   5  14      101.28      125.46     29.11 o 
  -1   5  14      658.43      612.51     34.63 o 
   0   5  14        3.72       -3.44     15.84 o 
   1   5  14       51.01       43.31     18.62 o 
  -6   6  14       87.06       76.13     20.64 o 
  -5   6  14      253.44      246.59     17.93 o 
  -4   6  14       33.71       50.88     12.47 o 
  -3   6  14       65.93       97.07     18.71 o 
  -2   6  14      261.07      306.17     25.94 o 
  -1   6  14       57.49       72.86     19.72 o 
   0   6  14       17.15       31.19     18.02 o 
  -4   7  14        2.15       -7.52     11.71 o 
  -3   7  14        0.32       -6.94     15.89 o 
  -2   7  14      142.80      140.69     22.01 o 
   0  -9  15        0.22      -17.91     16.49 o 
   1  -9  15        9.85       27.74     17.91 o 
   2  -9  15       30.10        4.31     17.20 o 
  -2  -8  15        3.39      -15.02     16.93 o 
  -1  -8  15        0.70       10.10     17.09 o 
   0  -8  15       28.20       33.15     17.53 o 
   1  -8  15       23.63       16.66     17.15 o 
   2  -8  15       43.02       50.30     18.90 o 
   3  -8  15        1.84       -2.97     11.63 o 
  -3  -7  15        3.88       26.32     17.75 o 
  -2  -7  15       55.29       29.55     17.80 o 
  -1  -7  15      109.03      127.31     20.15 o 
   0  -7  15      169.79      227.64     23.54 o 
   1  -7  15      307.77      285.91     26.32 o 
   2  -7  15       31.50       45.04     13.79 o 
   3  -7  15       77.15       91.81     13.62 o 
   4  -7  15       85.43       86.84     19.33 o 
  -4  -6  15      153.43      266.90     26.65 o 
  -3  -6  15      139.09      142.27     20.64 o 
  -2  -6  15       44.18       33.04     17.26 o 
  -1  -6  15        2.28       14.31     15.07 o 
   0  -6  15       64.00       68.16     16.66 o 
   1  -6  15        9.81       -5.47     10.02 o 
   2  -6  15      202.86      166.90     14.56 o 
   3  -6  15      330.80      414.33     24.60 o 
   4  -6  15       87.63      103.44     20.15 o 
  -5  -5  15       35.84       51.28     18.08 o 
  -4  -5  15       46.52       46.20     18.35 o 
  -3  -5  15      249.51      338.83     26.82 o 
  -2  -5  15        5.61      -14.31     14.47 o 
  -1  -5  15        1.69        2.08     14.42 o 
   0  -5  15      148.89      198.25     20.54 o 
   1  -5  15       47.36       53.56     18.02 o 
   2  -5  15      195.21      180.76     14.64 o 
   3  -5  15       27.95       17.26     16.99 o 
   4  -5  15        0.92      -22.83     16.93 o 
   5  -5  15       54.40       44.29     20.64 o 
  -5  -4  15       20.10       21.19     16.60 o 
  -4  -4  15        3.23       18.19     16.49 o 
  -3  -4  15      102.49      120.94     14.66 o 
  -2  -4  15      182.79      177.28     13.37 o 
  -1  -4  15      166.79      190.82     19.12 o 
   0  -4  15      421.50      455.85     19.79 o 
   1  -4  15      633.62      624.49     23.05 o 
   2  -4  15      170.68      159.53     20.48 o 
   3  -4  15       23.12       36.76     17.42 o 
   4  -4  15      548.80      617.75     37.74 o 
   5  -4  15       16.24       22.01     19.44 o 
  -6  -3  15       43.40       73.73     19.72 o 
  -5  -3  15       12.30       28.02     18.08 o 
  -4  -3  15      285.65      340.25     25.29 o 
  -3  -3  15       65.80       76.57     17.48 o 
  -2  -3  15       30.26       40.03     15.57 o 
  -1  -3  15        0.22       -6.31     10.87 o 
   0  -3  15        1.63        3.62      7.77 o 
   1  -3  15        8.89       11.19      9.79 o 
   2  -3  15      137.39      146.15     19.06 o 
   3  -3  15      456.29      459.86     30.48 o 
   4  -3  15      150.72      123.38     20.26 o 
   5  -3  15       13.23       -9.18     18.41 o 
  -6  -2  15        7.55       15.24     19.33 o 
  -5  -2  15      545.24      615.02     35.99 o 
  -4  -2  15      137.87      120.26     18.73 o 
  -3  -2  15       66.96      115.40     18.57 o 
  -2  -2  15      149.26      121.35     17.37 o 
  -1  -2  15        1.24        0.10      8.66 o 
   0  -2  15       88.61       73.73     11.00 o 
   1  -2  15      146.87      138.01     18.35 o 
   2  -2  15     1112.79     1157.95     50.79 o 
   3  -2  15       11.51        0.33     16.49 o 
   4  -2  15       44.21       10.81     16.82 o 
  -6  -1  15      541.63      706.28     41.23 o 
  -5  -1  15        1.10       12.23     16.11 o 
  -4  -1  15       29.74       38.34     17.53 o 
  -3  -1  15      745.07      832.28     39.98 o 
  -2  -1  15       12.41       19.93     14.09 o 
  -1  -1  15      238.98      266.37     26.87 o 
   0  -1  15      271.50      315.07     17.08 o 
   1  -1  15      571.85      597.11     34.63 o 
   2  -1  15        3.61        6.99     15.18 o 
   3  -1  15      147.42      122.83     20.32 o 
   4  -1  15      291.35      348.72     28.78 o 
  -7   0  15       13.71      -11.41     18.19 o 
  -6   0  15      156.64      165.87     22.72 o 
  -5   0  15        0.70       -0.98     15.89 o 
  -4   0  15       73.17       77.17     18.41 o 
  -3   0  15      146.34      189.46     20.81 o 
  -2   0  15        4.33      -11.56      9.49 o 
  -1   0  15       13.53       27.90     10.65 o 
   0   0  15       80.27       97.87     17.09 o 
   1   0  15       58.43       66.36     16.82 o 
   2   0  15       91.42       79.68     18.62 o 
   3   0  15       24.62       29.22     18.68 o 
   4   0  15      374.90      420.86     32.11 o 
  -7   1  15       26.97        7.26     18.46 o 
  -6   1  15       19.46       36.87     19.88 o 
  -5   1  15     1040.95     1091.92     50.03 o 
  -4   1  15      147.38      131.73     19.83 o 
  -3   1  15      126.58      118.19     19.06 o 
  -2   1  15      135.27      172.78     13.65 o 
  -1   1  15        2.17        1.12     10.38 o 
   0   1  15       36.08       33.92     16.33 o 
   1   1  15      174.07      176.24     21.14 o 
   2   1  15      583.66      647.02     37.85 o 
   3   1  15       27.54       37.14     17.91 o 
  -7   2  15       38.46       29.55     21.52 o 
  -6   2  15       72.50       91.81     22.61 o 
  -5   2  15      169.28      159.86     21.57 o 
  -4   2  15       11.53        9.28     15.95 o 
  -3   2  15      534.09      545.20     22.07 o 
  -2   2  15      210.04      211.34     15.48 o 
  -1   2  15      436.85      411.64     21.45 o 
   0   2  15      275.77      315.84     24.96 o 
   1   2  15      151.91      148.93     21.68 o 
   2   2  15      225.70      224.14     24.14 o 
   3   2  15        9.67       21.68     18.68 o 
  -6   3  15       33.12       35.01     19.06 o 
  -5   3  15       99.44      101.37     20.48 o 
  -4   3  15       47.08       70.51     19.17 o 
  -3   3  15      145.25      207.99     38.72 o 
  -2   3  15       81.04       66.97     12.43 o 
  -1   3  15      142.17      161.66     20.43 o 
   0   3  15        1.41       32.06     16.44 o 
   1   3  15       53.47       92.30     19.17 o 
   2   3  15       32.31       45.55     19.01 o 
  -6   4  15        8.06       17.86     18.95 o 
  -5   4  15      785.45      767.72     41.84 o 
  -4   4  15      191.82      199.40     16.14 o 
  -3   4  15      148.47      143.92     13.82 o 
  -2   4  15      434.28      471.68     22.08 o 
  -1   4  15      135.52      150.14     20.81 o 
   0   4  15       17.47       13.54     16.55 o 
   1   4  15       16.67       16.77     17.64 o 
  -5   5  15       37.77       31.95     19.50 o 
  -4   5  15        1.38       -5.05     11.79 o 
  -3   5  15       82.99       79.27     18.30 o 
  -2   5  15       72.86       99.84     19.39 o 
  -1   5  15      484.57      486.46     33.75 o 
   0   5  15       21.54       28.56     18.30 o 
  -3   6  15      106.95      129.65     15.20 o 
   1  -8  16       14.81        7.97     17.75 o 
  -2  -7  16       11.20        9.01     18.19 o 
  -1  -7  16        0.23       23.98     18.62 o 
   0  -7  16       32.93       45.11     19.44 o 
   1  -7  16       50.74       74.88     20.04 o 
   2  -7  16       68.82       35.44     12.69 o 
   3  -7  16        7.44       10.29     15.02 o 
  -3  -6  16        4.63        3.39     16.71 o 
  -2  -6  16      278.93      343.09     27.42 o 
  -1  -6  16       60.46       55.22     17.53 o 
   0  -6  16       46.04       35.12     17.86 o 
   1  -6  16      475.40      470.40     31.57 o 
   2  -6  16      121.69      128.15     14.59 o 
   3  -6  16        3.64      -19.28     16.55 o 
  -3  -5  16      199.78      303.82     25.56 o 
  -2  -5  16      146.37      171.27     20.81 o 
  -1  -5  16       62.87       74.33     18.02 o 
   0  -5  16       68.43       90.01     18.73 o 
   1  -5  16        3.54       18.30     11.20 o 
   2  -5  16       71.19       71.40     13.60 o 
   3  -5  16      167.45      156.96     23.21 o 
  -4  -4  16       88.59       75.53     19.50 o 
  -1  -4  16        4.56       -6.77     14.04 o 
   0  -4  16      365.56      421.96     29.66 o 
   1  -4  16      144.07      185.59     14.35 o 
   2  -4  16       94.72      108.25     19.93 o 
   3  -4  16        0.58      -13.65     16.60 o 
   4  -4  16       15.95        2.13     17.15 o 
  -5  -3  16        2.13      -17.15     17.97 o 
  -4  -3  16       57.56       40.25     17.53 o 
  -3  -3  16      115.06      116.44     18.73 o 
  -2  -3  16      268.26      286.56     24.58 o 
  -1  -3  16      266.44      254.07     22.94 o 
   0  -3  16       93.00      102.68     16.99 o 
   1  -3  16      138.70      142.00     19.39 o 
   2  -3  16        8.09       -3.88     16.44 o 
   3  -3  16       19.20       20.75     16.99 o 
   4  -3  16       16.55       31.40     18.79 o 
  -5  -2  16        5.09        6.94     17.53 o 
  -4  -2  16       68.26       44.02     19.17 o 
  -3  -2  16       13.72        3.99     16.28 o 
  -2  -2  16      850.45      867.61     40.74 o 
  -1  -2  16      100.94      115.89     19.93 o 
   0  -2  16        7.25        8.15     10.79 o 
   1  -2  16      205.37      236.10     22.83 o 
   2  -2  16       73.49       60.24     19.33 o 
   3  -2  16        6.02       -5.95     16.06 o 
  -5  -1  16       54.77       58.38     19.44 o 
  -4  -1  16      156.65      199.18     23.87 o 
  -3  -1  16       42.68       43.86     18.46 o 
  -2  -1  16       55.64       50.35     18.13 o 
  -1  -1  16        0.70      -13.62     11.93 o 
   0  -1  16      342.48      321.63     25.83 o 
   1  -1  16      148.18      153.36     20.97 o 
   2  -1  16       35.94       48.28     17.75 o 
   3  -1  16       26.20       38.39     20.04 o 
  -6   0  16       72.32       78.15     20.81 o 
  -5   0  16       50.47       35.01     19.17 o 
  -4   0  16       59.11       27.53     17.70 o 
  -3   0  16       87.37       76.13     18.57 o 
  -2   0  16       64.00       85.80     12.91 o 
  -1   0  16      917.29      960.35     31.61 o 
   0   0  16      178.64      158.93     20.32 o 
   1   0  16       91.30       92.19     19.72 o 
   2   0  16      103.47       93.56     19.99 o 
   3   0  16       19.87       22.67     18.90 o 
  -6   1  16        9.34       19.17     20.64 o 
  -5   1  16        7.62       -6.23     18.51 o 
  -4   1  16       71.83       49.21     19.66 o 
  -3   1  16       16.15       -0.55     16.17 o 
  -2   1  16      559.88      659.17     53.96 o 
  -1   1  16       55.86       59.55     13.00 o 
   0   1  16        0.49       -7.70     14.64 o 
   1   1  16      146.50      181.54     23.54 o 
   2   1  16       11.55       -6.50     16.38 o 
  -5   2  16        0.32      -18.84     16.99 o 
  -4   2  16       10.71       17.09     17.70 o 
  -3   2  16      450.26      445.96     21.58 o 
  -2   2  16       22.27       11.49     11.65 o 
  -1   2  16        1.95        7.65     11.57 o 
   0   2  16        0.30      -12.18     15.13 o 
   1   2  16      144.25      181.49     24.30 o 
  -5   3  16       30.75       -2.62     18.24 o 
  -4   3  16       38.32       30.53     19.12 o 
  -3   3  16        2.56       10.58     12.21 o 
  -2   3  16        4.55       -7.08     11.40 o 
  -1   3  16      798.41      901.97     45.33 o 
   0   3  16       42.14       25.94     18.95 o 
  -4   4  16       47.25       31.43     12.24 o 
  -3   4  16       55.79       55.23     24.09 o 
  -2   4  16      196.28      212.02     17.48 o 
  -1   4  16       64.85       70.73     19.66 o 
  -1  -6  17        2.97       -0.93     17.59 o 
   0  -6  17      159.70      200.49     23.21 o 
   1  -6  17      361.83      454.12     33.81 o 
  -1  -5  17       18.38       21.41     16.38 o 
   0  -5  17      164.16      171.65     22.56 o 
   1  -5  17       75.33       77.66     19.39 o 
   2  -5  17        4.59       13.11     17.75 o 
   1  -4  17       46.18       40.63     18.24 o 
   2  -4  17      124.79      114.04     20.32 o 
  -3  -3  17        0.09        0.22     17.86 o 
  -2  -3  17       30.56       33.10     18.51 o 
   0  -3  17      178.26      237.90     22.99 o 
   1  -3  17       69.06      101.97     19.33 o 
   2  -3  17      227.85      295.69     27.80 o 
  -4  -2  17       16.80       34.95     18.84 o 
  -3  -2  17       13.83       20.15     17.04 o 
  -2  -2  17       56.14       84.49     20.48 o 
  -1  -2  17       93.45       99.67     20.97 o 
   0  -2  17      138.04      147.90     21.68 o 
   1  -2  17       32.17       25.67     17.04 o 
   2  -2  17        1.65       -2.89     17.91 o 
  -4  -1  17      119.53      173.62     24.14 o 
  -3  -1  17      122.45      107.54     21.74 o 
  -2  -1  17      338.83      362.97     27.85 o 
  -1  -1  17       88.00      150.59     14.92 o 
   0  -1  17      149.08      114.31     19.72 o 
   1  -1  17       63.53      100.87     21.74 o 
  -4   0  17       52.63       88.69     22.45 o 
  -3   0  17       43.99       41.29     18.41 o 
  -2   0  17       11.67       -7.26     18.13 o 
  -1   0  17       42.11       73.29     14.07 o 
   0   0  17       20.89       26.82     18.24 o 
   1   0  17      147.73      204.53     24.90 o 
  -4   1  17       73.80       63.79     20.48 o 
  -3   1  17       16.70        1.31     17.15 o 
  -2   1  17        1.03       -5.28     16.55 o 
  -1   1  17       58.47       88.49     21.00 o 
   0   1  17       70.22       96.67     21.19 o 
  -3   2  17      216.90      184.00     25.67 o 
  -2   2  17       61.63       44.69     14.14 o 
  -1   2  17      257.20      296.34     26.32 o 
                                                 
